# Supplementary material for: Stochastic and Differential Activation of σB and PrfA in Listeria monocytogenes at the Single Cell Level under Different Environmental Stress Conditions
Source: Front Microbiol. 2017 Mar 14;8:348. doi: 10.3389/fmicb.2017.00348 (PMC5349113; doi:10.3389/fmicb.2017.00348)
Supplement: Supplementary file 1 [file Presentation1.ZIP]

Archive with 33 entries (19 files):
- claudia_20170208/.Rproj.user/
- claudia_20170208/.Rproj.user/F8DD67C8/
- claudia_20170208/.Rproj.user/F8DD67C8/ctx/
- claudia_20170208/.Rproj.user/F8DD67C8/pcs/
- claudia_20170208/.Rproj.user/F8DD67C8/pcs/files-pane.pper
- claudia_20170208/.Rproj.user/F8DD67C8/pcs/source-pane.pper
- claudia_20170208/.Rproj.user/F8DD67C8/pcs/windowlayoutstate.pper
- claudia_20170208/.Rproj.user/F8DD67C8/pcs/workbench-pane.pper
- claudia_20170208/.Rproj.user/F8DD67C8/presentation/
- claudia_20170208/.Rproj.user/F8DD67C8/saved_source_markers
- claudia_20170208/.Rproj.user/F8DD67C8/sdb/
- claudia_20170208/.Rproj.user/F8DD67C8/sdb/per/
- claudia_20170208/.Rproj.user/F8DD67C8/sdb/per/t/
- claudia_20170208/.Rproj.user/F8DD67C8/sdb/per/u/
- claudia_20170208/.Rproj.user/F8DD67C8/sdb/prop/
- claudia_20170208/.Rproj.user/F8DD67C8/sdb/prop/1F5A5EB8
- claudia_20170208/.Rproj.user/F8DD67C8/sdb/prop/2FAA4C37
- claudia_20170208/.Rproj.user/F8DD67C8/sdb/prop/42CFC9CD
- claudia_20170208/.Rproj.user/F8DD67C8/sdb/prop/INDEX
- claudia_20170208/.Rproj.user/F8DD67C8/sdb/s-F561D2BE/
- claudia_20170208/.Rproj.user/F8DD67C8/sdb/s-F561D2BE/F834718A
- claudia_20170208/.Rproj.user/F8DD67C8/sdb/s-F561D2BE/lock_file
- claudia_20170208/.Rproj.user/F8DD67C8/viewer-cache/
- claudia_20170208/.Rproj.user/shared/
- claudia_20170208/20170208.Rproj
- claudia_20170208/data/
- claudia_20170208/data/gene induction data.csv
- claudia_20170208/data/growth curve.csv
- claudia_20170208/data/heat stress.csv
- claudia_20170208/data/reporter stability curve.csv
- claudia_20170208/data/salt stress.csv
- claudia_20170208/figures.R
- claudia_20170208/stats.R
