# Supplementary material for: Stochastic and Differential Activation of σB and PrfA in Listeria monocytogenes at the Single Cell Level under Different Environmental Stress Conditions
Source: Front Microbiol. 2017 Mar 14;8:348. doi: 10.3389/fmicb.2017.00348 (PMC5349113; doi:10.3389/fmicb.2017.00348)
Supplement: Supplementary file 1 [file Presentation1.ZIP › claudia_20170208/20170208.Rproj]

Version: 1.0

RestoreWorkspace: Default
SaveWorkspace: Default
AlwaysSaveHistory: Default

EnableCodeIndexing: Yes
UseSpacesForTab: Yes
NumSpacesForTab: 2
Encoding: UTF-8

RnwWeave: Sweave
LaTeX: pdfLaTeX

StripTrailingWhitespace: Yes
