# Supplementary material for: Stochastic and Differential Activation of σB and PrfA in Listeria monocytogenes at the Single Cell Level under Different Environmental Stress Conditions
Source: Front Microbiol. 2017 Mar 14;8:348. doi: 10.3389/fmicb.2017.00348 (PMC5349113; doi:10.3389/fmicb.2017.00348)
Supplement: Supplementary file 1 [file Presentation1.ZIP › claudia_20170208/data/gene induction data.csv]

reporter	strain	experiment	time	fold.change
hly	wt	1	5	1.811097
hly	wt	1	20	3.470587
hly	wt	1	40	1.313548
hly	wt	2	5	1.511133
hly	wt	2	20	0.8516561
hly	wt	2	40	0.9340985
hly	wt	3	5	0.9786927
hly	wt	3	20	1.030674
hly	wt	3	40	2.95208
prfA	wt	4	5	4.794379
prfA	wt	4	20	9.803767
prfA	wt	4	40	0.968357
prfA	wt	2	5	1.560152
prfA	wt	2	20	7.986243
prfA	wt	2	40	0.9842425
prfA	wt	3	5	3.283962
prfA	wt	3	20	8.251138
prfA	wt	3	40	2.930223
lmo2230	wt	5	5	2.348833
lmo2230	wt	5	20	1.833602
lmo2230	wt	5	40	1.889456
lmo2230	wt	2	5	3.617104
lmo2230	wt	2	20	6.960489
lmo2230	wt	2	40	0.9866462
lmo2230	wt	3	5	6.445575
lmo2230	wt	3	20	3.379099
lmo2230	wt	3	40	2.908302
sigB	wt	5	5	1.526686
sigB	wt	5	20	1.72598
sigB	wt	5	40	0.754204
sigB	wt	2	5	2.14731
sigB	wt	2	20	1.130788
sigB	wt	2	40	0.9808781
sigB	wt	3	5	2.537321
sigB	wt	3	20	1.530217
sigB	wt	3	40	2.959799
hly	sigB-	6	5	5.514694
hly	sigB-	6	20	10.61563
hly	sigB-	6	40	0.9441963
hly	sigB-	7	5	2.370162
hly	sigB-	7	20	4.974755
hly	sigB-	7	40	1.010509
hly	sigB-	8	5	13.34735
hly	sigB-	8	20	10.31267
hly	sigB-	8	40	0.9398662
prfA	sigB-	6	5	0.8159299
prfA	sigB-	6	40	0.9587306
prfA	sigB-	7	5	1.097534
prfA	sigB-	7	20	4.005218
prfA	sigB-	7	40	1.00957
prfA	sigB-	8	5	6.753974
prfA	sigB-	8	20	7.354289
prfA	sigB-	8	40	0.9556152
