# Supplementary material for: Stochastic and Differential Activation of σB and PrfA in Listeria monocytogenes at the Single Cell Level under Different Environmental Stress Conditions
Source: Front Microbiol. 2017 Mar 14;8:348. doi: 10.3389/fmicb.2017.00348 (PMC5349113; doi:10.3389/fmicb.2017.00348)
Supplement: Supplementary file 1 [file Presentation1.ZIP › claudia_20170208/data/heat stress.csv]

strain	culture	medium	growth phase	stress/control	time	eGFP positive	time continuous	added
PrfA reporter in 10403s sigB mutant	S	BHI	log phase	heat	t000	5.4	0.00	WAHR
PrfA reporter in 10403s sigB mutant	S	BHI	log phase	control	t000	5.4	0.00	WAHR
PrfA reporter in 10403s sigB mutant	T	BHI	log phase	heat	t000	13.2	0.00	WAHR
PrfA reporter in 10403s sigB mutant	T	BHI	log phase	control	t000	13.2	0.00	WAHR
PrfA reporter in 10403s sigB mutant	U	BHI	log phase	heat	t000	7.3	0.00	WAHR
PrfA reporter in 10403s sigB mutant	U	BHI	log phase	control	t000	7.3	0.00	WAHR
PrfA reporter in 10403s sigB mutant	V	BHI	log phase	heat	t000	15.7	0.00	WAHR
PrfA reporter in 10403s sigB mutant	V	BHI	log phase	control	t000	15.7	0.00	WAHR
PrfA reporter in 10403s sigB mutant	W	BHI	stationary phase	heat	t000	15.6	0.00	WAHR
PrfA reporter in 10403s sigB mutant	W	BHI	stationary phase	control	t000	15.6	0.00	WAHR
PrfA reporter in 10403s sigB mutant	X	BHI	stationary phase	heat	t000	16.2	0.00	WAHR
PrfA reporter in 10403s sigB mutant	X	BHI	stationary phase	control	t000	16.2	0.00	WAHR
PrfA reporter in 10403s sigB mutant	Y	BHI	stationary phase	heat	t000	11.1	0.00	WAHR
PrfA reporter in 10403s sigB mutant	Y	BHI	stationary phase	control	t000	11.1	0.00	WAHR
PrfA reporter in 10403s sigB mutant	AS	PBS	log phase	heat	t000	4.5	0.00	WAHR
PrfA reporter in 10403s sigB mutant	AS	PBS	log phase	control	t000	4.5	0.00	WAHR
PrfA reporter in 10403s sigB mutant	AT	PBS	log phase	heat	t000	16.3	0.00	WAHR
PrfA reporter in 10403s sigB mutant	AT	PBS	log phase	control	t000	16.3	0.00	WAHR
PrfA reporter in 10403s sigB mutant	AU	PBS	log phase	heat	t000	11.7	0.00	WAHR
PrfA reporter in 10403s sigB mutant	AU	PBS	log phase	control	t000	11.7	0.00	WAHR
PrfA reporter in 10403s sigB mutant	AV	PBS	log phase	heat	t000	15.7	0.00	WAHR
PrfA reporter in 10403s sigB mutant	AV	PBS	log phase	control	t000	15.7	0.00	WAHR
PrfA reporter in 10403s sigB mutant	AW	PBS	stationary phase	heat	t000	15.1	0.00	WAHR
PrfA reporter in 10403s sigB mutant	AW	PBS	stationary phase	control	t000	15.1	0.00	WAHR
PrfA reporter in 10403s sigB mutant	AX	PBS	stationary phase	heat	t000	25.5	0.00	WAHR
PrfA reporter in 10403s sigB mutant	AX	PBS	stationary phase	control	t000	25.5	0.00	WAHR
PrfA reporter in 10403s sigB mutant	AY	PBS	stationary phase	heat	t000	38.3	0.00	WAHR
PrfA reporter in 10403s sigB mutant	AY	PBS	stationary phase	control	t000	38.3	0.00	WAHR
PrfA reporter in 10403s sigB mutant	S	BHI	log phase	heat	t000 added	11.1	0.00	FALSCH
PrfA reporter in 10403s sigB mutant	S	BHI	log phase	control	t000 added	11.1	0.00	FALSCH
PrfA reporter in 10403s sigB mutant	T	BHI	log phase	heat	t000 added	14.7	0.00	FALSCH
PrfA reporter in 10403s sigB mutant	T	BHI	log phase	control	t000 added	11.2	0.00	FALSCH
PrfA reporter in 10403s sigB mutant	U	BHI	log phase	heat	t000 added	4.3	0.00	FALSCH
PrfA reporter in 10403s sigB mutant	U	BHI	log phase	control	t000 added	4.3	0.00	FALSCH
PrfA reporter in 10403s sigB mutant	W	BHI	stationary phase	heat	t000 added	20.6	0.00	FALSCH
PrfA reporter in 10403s sigB mutant	W	BHI	stationary phase	control	t000 added	20.6	0.00	FALSCH
PrfA reporter in 10403s sigB mutant	X	BHI	stationary phase	heat	t000 added	16.3	0.00	FALSCH
PrfA reporter in 10403s sigB mutant	X	BHI	stationary phase	control	t000 added	16.3	0.00	FALSCH
PrfA reporter in 10403s sigB mutant	Y	BHI	stationary phase	heat	t000 added	11.7	0.00	FALSCH
PrfA reporter in 10403s sigB mutant	Y	BHI	stationary phase	control	t000 added	11.7	0.00	FALSCH
PrfA reporter in 10403s sigB mutant	AS	PBS	log phase	heat	t000 added	2.9	0.00	FALSCH
PrfA reporter in 10403s sigB mutant	AS	PBS	log phase	control	t000 added	2.9	0.00	FALSCH
PrfA reporter in 10403s sigB mutant	AT	PBS	log phase	heat	t000 added	15	0.00	FALSCH
PrfA reporter in 10403s sigB mutant	AT	PBS	log phase	control	t000 added	10.6	0.00	FALSCH
PrfA reporter in 10403s sigB mutant	AU	PBS	log phase	heat	t000 added	4.6	0.00	FALSCH
PrfA reporter in 10403s sigB mutant	AU	PBS	log phase	control	t000 added	5.4	0.00	FALSCH
PrfA reporter in 10403s sigB mutant	AW	PBS	stationary phase	heat	t000 added	14.9	0.00	FALSCH
PrfA reporter in 10403s sigB mutant	AW	PBS	stationary phase	control	t000 added	14.9	0.00	FALSCH
PrfA reporter in 10403s sigB mutant	AX	PBS	stationary phase	heat	t000 added	32.5	0.00	FALSCH
PrfA reporter in 10403s sigB mutant	AX	PBS	stationary phase	control	t000 added	32.5	0.00	FALSCH
PrfA reporter in 10403s sigB mutant	AY	PBS	stationary phase	heat	t000 added	38.8	0.00	FALSCH
PrfA reporter in 10403s sigB mutant	AY	PBS	stationary phase	control	t000 added	38.8	0.00	FALSCH
PrfA reporter in 10403s sigB mutant	S	BHI	log phase	heat	t010	13.7	10.00	WAHR
PrfA reporter in 10403s sigB mutant	S	BHI	log phase	control	t010	11.6	10.00	WAHR
PrfA reporter in 10403s sigB mutant	T	BHI	log phase	heat	t010	27	10.00	WAHR
PrfA reporter in 10403s sigB mutant	T	BHI	log phase	control	t010	24.2	10.00	WAHR
PrfA reporter in 10403s sigB mutant	U	BHI	log phase	heat	t010	6.2	10.00	WAHR
PrfA reporter in 10403s sigB mutant	U	BHI	log phase	control	t010	4.2	10.00	WAHR
PrfA reporter in 10403s sigB mutant	W	BHI	stationary phase	heat	t010	20.8	10.00	WAHR
PrfA reporter in 10403s sigB mutant	W	BHI	stationary phase	control	t010	22.8	10.00	WAHR
PrfA reporter in 10403s sigB mutant	X	BHI	stationary phase	heat	t010	21.3	10.00	WAHR
PrfA reporter in 10403s sigB mutant	X	BHI	stationary phase	control	t010	20.4	10.00	WAHR
PrfA reporter in 10403s sigB mutant	Y	BHI	stationary phase	heat	t010	15.6	10.00	WAHR
PrfA reporter in 10403s sigB mutant	Y	BHI	stationary phase	control	t010	17.1	10.00	WAHR
PrfA reporter in 10403s sigB mutant	AS	PBS	log phase	heat	t010	2.3	10.00	WAHR
PrfA reporter in 10403s sigB mutant	AS	PBS	log phase	control	t010	1.6	10.00	WAHR
PrfA reporter in 10403s sigB mutant	AT	PBS	log phase	heat	t010	23	10.00	WAHR
PrfA reporter in 10403s sigB mutant	AT	PBS	log phase	control	t010	13.5	10.00	WAHR
PrfA reporter in 10403s sigB mutant	AU	PBS	log phase	heat	t010	10.9	10.00	WAHR
PrfA reporter in 10403s sigB mutant	AU	PBS	log phase	control	t010	8	10.00	WAHR
PrfA reporter in 10403s sigB mutant	AW	PBS	stationary phase	heat	t010	13	10.00	WAHR
PrfA reporter in 10403s sigB mutant	AW	PBS	stationary phase	control	t010	8.1	10.00	WAHR
PrfA reporter in 10403s sigB mutant	AX	PBS	stationary phase	heat	t010	48.4	10.00	WAHR
PrfA reporter in 10403s sigB mutant	AX	PBS	stationary phase	control	t010	48.5	10.00	WAHR
PrfA reporter in 10403s sigB mutant	AY	PBS	stationary phase	heat	t010	39.1	10.00	WAHR
PrfA reporter in 10403s sigB mutant	AY	PBS	stationary phase	control	t010	46.8	10.00	WAHR
PrfA reporter in 10403s sigB mutant	S	BHI	log phase	heat	t020	14.6	20.00	WAHR
PrfA reporter in 10403s sigB mutant	S	BHI	log phase	control	t020	10.9	20.00	WAHR
PrfA reporter in 10403s sigB mutant	U	BHI	log phase	heat	t020	7.8	20.00	WAHR
PrfA reporter in 10403s sigB mutant	U	BHI	log phase	control	t020	5.5	20.00	WAHR
PrfA reporter in 10403s sigB mutant	V	BHI	log phase	heat	t020	34.3	20.00	WAHR
PrfA reporter in 10403s sigB mutant	V	BHI	log phase	control	t020	34	20.00	WAHR
PrfA reporter in 10403s sigB mutant	W	BHI	stationary phase	heat	t020	24.4	20.00	WAHR
PrfA reporter in 10403s sigB mutant	W	BHI	stationary phase	control	t020	23.2	20.00	WAHR
PrfA reporter in 10403s sigB mutant	X	BHI	stationary phase	heat	t020	22.4	20.00	WAHR
PrfA reporter in 10403s sigB mutant	X	BHI	stationary phase	control	t020	26.1	20.00	WAHR
PrfA reporter in 10403s sigB mutant	Y	BHI	stationary phase	heat	t020	16	20.00	WAHR
PrfA reporter in 10403s sigB mutant	Y	BHI	stationary phase	control	t020	13.5	20.00	WAHR
PrfA reporter in 10403s sigB mutant	AS	PBS	log phase	heat	t020	2.4	20.00	WAHR
PrfA reporter in 10403s sigB mutant	AS	PBS	log phase	control	t020	1.5	20.00	WAHR
PrfA reporter in 10403s sigB mutant	AU	PBS	log phase	heat	t020	16	20.00	WAHR
PrfA reporter in 10403s sigB mutant	AU	PBS	log phase	control	t020	8.7	20.00	WAHR
PrfA reporter in 10403s sigB mutant	AV	PBS	log phase	heat	t020	28.5	20.00	WAHR
PrfA reporter in 10403s sigB mutant	AV	PBS	log phase	control	t020	16.9	20.00	WAHR
PrfA reporter in 10403s sigB mutant	AW	PBS	stationary phase	heat	t020	13.8	20.00	WAHR
PrfA reporter in 10403s sigB mutant	AW	PBS	stationary phase	control	t020	14.5	20.00	WAHR
PrfA reporter in 10403s sigB mutant	AX	PBS	stationary phase	heat	t020	43.7	20.00	WAHR
PrfA reporter in 10403s sigB mutant	AX	PBS	stationary phase	control	t020	45.4	20.00	WAHR
PrfA reporter in 10403s sigB mutant	AY	PBS	stationary phase	heat	t020	38.5	20.00	WAHR
PrfA reporter in 10403s sigB mutant	AY	PBS	stationary phase	control	t020	52.2	20.00	WAHR
PrfA reporter in 10403s sigB mutant	S	BHI	log phase	heat	t030	15.5	30.00	WAHR
PrfA reporter in 10403s sigB mutant	S	BHI	log phase	control	t030	7.5	30.00	WAHR
PrfA reporter in 10403s sigB mutant	T	BHI	log phase	heat	t030	28.7	30.00	WAHR
PrfA reporter in 10403s sigB mutant	T	BHI	log phase	control	t030	31.3	30.00	WAHR
PrfA reporter in 10403s sigB mutant	U	BHI	log phase	heat	t030	10.3	30.00	WAHR
PrfA reporter in 10403s sigB mutant	U	BHI	log phase	control	t030	7	30.00	WAHR
PrfA reporter in 10403s sigB mutant	W	BHI	stationary phase	heat	t030	22.2	30.00	WAHR
PrfA reporter in 10403s sigB mutant	W	BHI	stationary phase	control	t030	27.2	30.00	WAHR
PrfA reporter in 10403s sigB mutant	X	BHI	stationary phase	heat	t030	31.6	30.00	WAHR
PrfA reporter in 10403s sigB mutant	X	BHI	stationary phase	control	t030	38.6	30.00	WAHR
PrfA reporter in 10403s sigB mutant	Y	BHI	stationary phase	heat	t030	15.2	30.00	WAHR
PrfA reporter in 10403s sigB mutant	Y	BHI	stationary phase	control	t030	22.6	30.00	WAHR
PrfA reporter in 10403s sigB mutant	AS	PBS	log phase	heat	t030	6.4	30.00	WAHR
PrfA reporter in 10403s sigB mutant	AS	PBS	log phase	control	t030	1.6	30.00	WAHR
PrfA reporter in 10403s sigB mutant	AT	PBS	log phase	heat	t030	25.2	30.00	WAHR
PrfA reporter in 10403s sigB mutant	AT	PBS	log phase	control	t030	11.1	30.00	WAHR
PrfA reporter in 10403s sigB mutant	AU	PBS	log phase	heat	t030	34.8	30.00	WAHR
PrfA reporter in 10403s sigB mutant	AU	PBS	log phase	control	t030	8.2	30.00	WAHR
PrfA reporter in 10403s sigB mutant	AW	PBS	stationary phase	heat	t030	18.4	30.00	WAHR
PrfA reporter in 10403s sigB mutant	AW	PBS	stationary phase	control	t030	16.6	30.00	WAHR
PrfA reporter in 10403s sigB mutant	AX	PBS	stationary phase	heat	t030	50	30.00	WAHR
PrfA reporter in 10403s sigB mutant	AX	PBS	stationary phase	control	t030	55.2	30.00	WAHR
PrfA reporter in 10403s sigB mutant	AY	PBS	stationary phase	heat	t030	37.1	30.00	WAHR
PrfA reporter in 10403s sigB mutant	AY	PBS	stationary phase	control	t030	56.1	30.00	WAHR
PrfA reporter in 10403s sigB mutant	S	BHI	log phase	heat	t060	10.8	60.00	WAHR
PrfA reporter in 10403s sigB mutant	S	BHI	log phase	control	t060	8.5	60.00	WAHR
PrfA reporter in 10403s sigB mutant	T	BHI	log phase	heat	t060	63	60.00	WAHR
PrfA reporter in 10403s sigB mutant	T	BHI	log phase	control	t060	33.9	60.00	WAHR
PrfA reporter in 10403s sigB mutant	U	BHI	log phase	heat	t060	68.1	60.00	WAHR
PrfA reporter in 10403s sigB mutant	U	BHI	log phase	control	t060	17.7	60.00	WAHR
PrfA reporter in 10403s sigB mutant	W	BHI	stationary phase	heat	t060	38.5	60.00	WAHR
PrfA reporter in 10403s sigB mutant	W	BHI	stationary phase	control	t060	45.6	60.00	WAHR
PrfA reporter in 10403s sigB mutant	X	BHI	stationary phase	heat	t060	29.3	60.00	WAHR
PrfA reporter in 10403s sigB mutant	X	BHI	stationary phase	control	t060	33.6	60.00	WAHR
PrfA reporter in 10403s sigB mutant	Y	BHI	stationary phase	heat	t060	14	60.00	WAHR
PrfA reporter in 10403s sigB mutant	Y	BHI	stationary phase	control	t060	27.3	60.00	WAHR
PrfA reporter in 10403s sigB mutant	AS	PBS	log phase	heat	t060	50.9	60.00	WAHR
PrfA reporter in 10403s sigB mutant	AS	PBS	log phase	control	t060	2.7	60.00	WAHR
PrfA reporter in 10403s sigB mutant	AT	PBS	log phase	heat	t060	66.6	60.00	WAHR
PrfA reporter in 10403s sigB mutant	AT	PBS	log phase	control	t060	10	60.00	WAHR
PrfA reporter in 10403s sigB mutant	AU	PBS	log phase	heat	t060	94.8	60.00	WAHR
PrfA reporter in 10403s sigB mutant	AU	PBS	log phase	control	t060	11.5	60.00	WAHR
PrfA reporter in 10403s sigB mutant	AW	PBS	stationary phase	heat	t060	17.8	60.00	WAHR
PrfA reporter in 10403s sigB mutant	AW	PBS	stationary phase	control	t060	18.5	60.00	WAHR
PrfA reporter in 10403s sigB mutant	AX	PBS	stationary phase	heat	t060	54.5	60.00	WAHR
PrfA reporter in 10403s sigB mutant	AX	PBS	stationary phase	control	t060	87.2	60.00	WAHR
PrfA reporter in 10403s sigB mutant	AY	PBS	stationary phase	heat	t060	49.5	60.00	WAHR
PrfA reporter in 10403s sigB mutant	AY	PBS	stationary phase	control	t060	66.3	60.00	WAHR
PrfA reporter in 10403s sigB mutant	S	BHI	log phase	heat	t100	10.2	100.00	WAHR
PrfA reporter in 10403s sigB mutant	S	BHI	log phase	control	t100	12.1	100.00	WAHR
PrfA reporter in 10403s sigB mutant	T	BHI	log phase	heat	t100	96.5	100.00	WAHR
PrfA reporter in 10403s sigB mutant	T	BHI	log phase	control	t100	64.9	100.00	WAHR
PrfA reporter in 10403s sigB mutant	U	BHI	log phase	heat	t100	93.8	100.00	WAHR
PrfA reporter in 10403s sigB mutant	U	BHI	log phase	control	t100	26.9	100.00	WAHR
PrfA reporter in 10403s sigB mutant	W	BHI	stationary phase	heat	t100	34.3	100.00	WAHR
PrfA reporter in 10403s sigB mutant	W	BHI	stationary phase	control	t100	60.8	100.00	WAHR
PrfA reporter in 10403s sigB mutant	X	BHI	stationary phase	heat	t100	30.4	100.00	WAHR
PrfA reporter in 10403s sigB mutant	X	BHI	stationary phase	control	t100	47.4	100.00	WAHR
PrfA reporter in 10403s sigB mutant	Y	BHI	stationary phase	heat	t100	20.5	100.00	WAHR
PrfA reporter in 10403s sigB mutant	Y	BHI	stationary phase	control	t100	28.5	100.00	WAHR
PrfA reporter in 10403s sigB mutant	AS	PBS	log phase	heat	t100	95.3	100.00	WAHR
PrfA reporter in 10403s sigB mutant	AS	PBS	log phase	control	t100	8.2	100.00	WAHR
PrfA reporter in 10403s sigB mutant	AT	PBS	log phase	heat	t100	86.1	100.00	WAHR
PrfA reporter in 10403s sigB mutant	AT	PBS	log phase	control	t100	20.3	100.00	WAHR
PrfA reporter in 10403s sigB mutant	AU	PBS	log phase	heat	t100	96.1	100.00	WAHR
PrfA reporter in 10403s sigB mutant	AU	PBS	log phase	control	t100	3	100.00	WAHR
PrfA reporter in 10403s sigB mutant	AW	PBS	stationary phase	heat	t100	14.8	100.00	WAHR
PrfA reporter in 10403s sigB mutant	AW	PBS	stationary phase	control	t100	18.6	100.00	WAHR
PrfA reporter in 10403s sigB mutant	AX	PBS	stationary phase	heat	t100	48.4	100.00	WAHR
PrfA reporter in 10403s sigB mutant	AX	PBS	stationary phase	control	t100	93.1	100.00	WAHR
PrfA reporter in 10403s sigB mutant	AY	PBS	stationary phase	heat	t100	43.2	100.00	WAHR
PrfA reporter in 10403s sigB mutant	AY	PBS	stationary phase	control	t100	76.7	100.00	WAHR
PrfA reporter in 10403s sigB mutant	T	BHI	log phase	heat	t150	95.4	150.00	WAHR
PrfA reporter in 10403s sigB mutant	T	BHI	log phase	control	t150	74.6	150.00	WAHR
PrfA reporter in 10403s sigB mutant	U	BHI	log phase	heat	t150	94.8	150.00	WAHR
PrfA reporter in 10403s sigB mutant	U	BHI	log phase	control	t150	33.1	150.00	WAHR
PrfA reporter in 10403s sigB mutant	V	BHI	log phase	heat	t150	93.3	150.00	WAHR
PrfA reporter in 10403s sigB mutant	V	BHI	log phase	control	t150	67.9	150.00	WAHR
PrfA reporter in 10403s sigB mutant	W	BHI	stationary phase	heat	t150	44.9	150.00	WAHR
PrfA reporter in 10403s sigB mutant	W	BHI	stationary phase	control	t150	57.6	150.00	WAHR
PrfA reporter in 10403s sigB mutant	X	BHI	stationary phase	heat	t150	21.2	150.00	WAHR
PrfA reporter in 10403s sigB mutant	X	BHI	stationary phase	control	t150	37.2	150.00	WAHR
PrfA reporter in 10403s sigB mutant	Y	BHI	stationary phase	heat	t150	23.2	150.00	WAHR
PrfA reporter in 10403s sigB mutant	Y	BHI	stationary phase	control	t150	37.3	150.00	WAHR
PrfA reporter in 10403s sigB mutant	AS	PBS	log phase	heat	t150	95.7	150.00	WAHR
PrfA reporter in 10403s sigB mutant	AS	PBS	log phase	control	t150	16.6	150.00	WAHR
PrfA reporter in 10403s sigB mutant	AT	PBS	log phase	heat	t150	83	150.00	WAHR
PrfA reporter in 10403s sigB mutant	AT	PBS	log phase	control	t150	32.1	150.00	WAHR
PrfA reporter in 10403s sigB mutant	AU	PBS	log phase	heat	t150	96.1	150.00	WAHR
PrfA reporter in 10403s sigB mutant	AU	PBS	log phase	control	t150	3.2	150.00	WAHR
PrfA reporter in 10403s sigB mutant	AW	PBS	stationary phase	heat	t150	25.3	150.00	WAHR
PrfA reporter in 10403s sigB mutant	AW	PBS	stationary phase	control	t150	38.8	150.00	WAHR
PrfA reporter in 10403s sigB mutant	AX	PBS	stationary phase	heat	t150	50.4	150.00	WAHR
PrfA reporter in 10403s sigB mutant	AX	PBS	stationary phase	control	t150	94.6	150.00	WAHR
PrfA reporter in 10403s sigB mutant	AY	PBS	stationary phase	heat	t150	53.7	150.00	WAHR
PrfA reporter in 10403s sigB mutant	AY	PBS	stationary phase	control	t150	84.9	150.00	WAHR
PrfA reporter in 10403s sigB mutant	T	BHI	log phase	heat	t200	94.8	200.00	WAHR
PrfA reporter in 10403s sigB mutant	T	BHI	log phase	control	t200	85.7	200.00	WAHR
PrfA reporter in 10403s sigB mutant	U	BHI	log phase	heat	t200	96.1	200.00	WAHR
PrfA reporter in 10403s sigB mutant	U	BHI	log phase	control	t200	41	200.00	WAHR
PrfA reporter in 10403s sigB mutant	V	BHI	log phase	heat	t200	96	200.00	WAHR
PrfA reporter in 10403s sigB mutant	V	BHI	log phase	control	t200	69.8	200.00	WAHR
PrfA reporter in 10403s sigB mutant	W	BHI	stationary phase	heat	t200	21.9	200.00	WAHR
PrfA reporter in 10403s sigB mutant	W	BHI	stationary phase	control	t200	61.4	200.00	WAHR
PrfA reporter in 10403s sigB mutant	X	BHI	stationary phase	heat	t200	37.6	200.00	WAHR
PrfA reporter in 10403s sigB mutant	X	BHI	stationary phase	control	t200	61.2	200.00	WAHR
PrfA reporter in 10403s sigB mutant	Y	BHI	stationary phase	heat	t200	10.5	200.00	WAHR
PrfA reporter in 10403s sigB mutant	Y	BHI	stationary phase	control	t200	20.2	200.00	WAHR
PrfA reporter in 10403s sigB mutant	AS	PBS	log phase	heat	t200	89.2	200.00	WAHR
PrfA reporter in 10403s sigB mutant	AS	PBS	log phase	control	t200	11	200.00	WAHR
PrfA reporter in 10403s sigB mutant	AT	PBS	log phase	heat	t200	67.7	200.00	WAHR
PrfA reporter in 10403s sigB mutant	AT	PBS	log phase	control	t200	38.6	200.00	WAHR
PrfA reporter in 10403s sigB mutant	AU	PBS	log phase	heat	t200	94.9	200.00	WAHR
PrfA reporter in 10403s sigB mutant	AU	PBS	log phase	control	t200	9.7	200.00	WAHR
PrfA reporter in 10403s sigB mutant	AW	PBS	stationary phase	heat	t200	26.8	200.00	WAHR
PrfA reporter in 10403s sigB mutant	AW	PBS	stationary phase	control	t200	44	200.00	WAHR
PrfA reporter in 10403s sigB mutant	AX	PBS	stationary phase	heat	t200	55.1	200.00	WAHR
PrfA reporter in 10403s sigB mutant	AX	PBS	stationary phase	control	t200	95.5	200.00	WAHR
PrfA reporter in 10403s sigB mutant	AY	PBS	stationary phase	heat	t200	52.1	200.00	WAHR
PrfA reporter in 10403s sigB mutant	AY	PBS	stationary phase	control	t200	86.4	200.00	WAHR
PrfA reporter in 10403s wt	I	BHI	log phase	heat	t000	8.9	0.00	WAHR
PrfA reporter in 10403s wt	I	BHI	log phase	control	t000	8.9	0.00	WAHR
PrfA reporter in 10403s wt	J	BHI	log phase	heat	t000	19.9	0.00	WAHR
PrfA reporter in 10403s wt	J	BHI	log phase	control	t000	19.9	0.00	WAHR
PrfA reporter in 10403s wt	K	BHI	log phase	heat	t000	15.8	0.00	WAHR
PrfA reporter in 10403s wt	K	BHI	log phase	control	t000	15.8	0.00	WAHR
PrfA reporter in 10403s wt	M	BHI	log phase	heat	t000	12.6	0.00	WAHR
PrfA reporter in 10403s wt	M	BHI	log phase	control	t000	12.6	0.00	WAHR
PrfA reporter in 10403s wt	N	BHI	log phase	heat	t000	12.6	0.00	WAHR
PrfA reporter in 10403s wt	N	BHI	log phase	control	t000	12.6	0.00	WAHR
PrfA reporter in 10403s wt	O	BHI	stationary phase	heat	t000	20.2	0.00	WAHR
PrfA reporter in 10403s wt	O	BHI	stationary phase	control	t000	20.2	0.00	WAHR
PrfA reporter in 10403s wt	P	BHI	stationary phase	heat	t000	12.1	0.00	WAHR
PrfA reporter in 10403s wt	P	BHI	stationary phase	control	t000	12.1	0.00	WAHR
PrfA reporter in 10403s wt	Q	BHI	stationary phase	heat	t000	7.2	0.00	WAHR
PrfA reporter in 10403s wt	Q	BHI	stationary phase	control	t000	7.2	0.00	WAHR
PrfA reporter in 10403s wt	R	BHI	stationary phase	heat	t000	25.7	0.00	WAHR
PrfA reporter in 10403s wt	R	BHI	stationary phase	control	t000	25.7	0.00	WAHR
PrfA reporter in 10403s wt	AK	PBS	log phase	heat	t000	13.2	0.00	WAHR
PrfA reporter in 10403s wt	AK	PBS	log phase	control	t000	13.2	0.00	WAHR
PrfA reporter in 10403s wt	AL	PBS	log phase	heat	t000	8.8	0.00	WAHR
PrfA reporter in 10403s wt	AL	PBS	log phase	control	t000	8.8	0.00	WAHR
PrfA reporter in 10403s wt	AM	PBS	log phase	heat	t000	1.4	0.00	WAHR
PrfA reporter in 10403s wt	AM	PBS	log phase	control	t000	1.4	0.00	WAHR
PrfA reporter in 10403s wt	AP	PBS	stationary phase	heat	t000	17.1	0.00	WAHR
PrfA reporter in 10403s wt	AP	PBS	stationary phase	control	t000	17.1	0.00	WAHR
PrfA reporter in 10403s wt	AQ	PBS	stationary phase	heat	t000	43.3	0.00	WAHR
PrfA reporter in 10403s wt	AQ	PBS	stationary phase	control	t000	43.3	0.00	WAHR
PrfA reporter in 10403s wt	AR	PBS	stationary phase	heat	t000	31.4	0.00	WAHR
PrfA reporter in 10403s wt	AR	PBS	stationary phase	control	t000	31.4	0.00	WAHR
PrfA reporter in 10403s wt	I	BHI	log phase	heat	t000 added	18.6	0.00	FALSCH
PrfA reporter in 10403s wt	I	BHI	log phase	control	t000 added	7.8	0.00	FALSCH
PrfA reporter in 10403s wt	J	BHI	log phase	heat	t000 added	18.6	0.00	FALSCH
PrfA reporter in 10403s wt	J	BHI	log phase	control	t000 added	18.6	0.00	FALSCH
PrfA reporter in 10403s wt	K	BHI	log phase	heat	t000 added	17.9	0.00	FALSCH
PrfA reporter in 10403s wt	K	BHI	log phase	control	t000 added	17.9	0.00	FALSCH
PrfA reporter in 10403s wt	O	BHI	stationary phase	heat	t000 added	23.2	0.00	FALSCH
PrfA reporter in 10403s wt	O	BHI	stationary phase	control	t000 added	23.2	0.00	FALSCH
PrfA reporter in 10403s wt	P	BHI	stationary phase	heat	t000 added	13.6	0.00	FALSCH
PrfA reporter in 10403s wt	P	BHI	stationary phase	control	t000 added	13.6	0.00	FALSCH
PrfA reporter in 10403s wt	Q	BHI	stationary phase	heat	t000 added	6.5	0.00	FALSCH
PrfA reporter in 10403s wt	Q	BHI	stationary phase	control	t000 added	6.5	0.00	FALSCH
PrfA reporter in 10403s wt	AK	PBS	log phase	heat	t000 added	5.9	0.00	FALSCH
PrfA reporter in 10403s wt	AK	PBS	log phase	control	t000 added	5.9	0.00	FALSCH
PrfA reporter in 10403s wt	AL	PBS	log phase	heat	t000 added	0.9	0.00	FALSCH
PrfA reporter in 10403s wt	AL	PBS	log phase	control	t000 added	0.9	0.00	FALSCH
PrfA reporter in 10403s wt	AM	PBS	log phase	heat	t000 added	2.4	0.00	FALSCH
PrfA reporter in 10403s wt	AM	PBS	log phase	control	t000 added	2.4	0.00	FALSCH
PrfA reporter in 10403s wt	AP	PBS	stationary phase	heat	t000 added	16.2	0.00	FALSCH
PrfA reporter in 10403s wt	AP	PBS	stationary phase	control	t000 added	16.2	0.00	FALSCH
PrfA reporter in 10403s wt	AQ	PBS	stationary phase	heat	t000 added	49.2	0.00	FALSCH
PrfA reporter in 10403s wt	AQ	PBS	stationary phase	control	t000 added	49.2	0.00	FALSCH
PrfA reporter in 10403s wt	AR	PBS	stationary phase	heat	t000 added	23.8	0.00	FALSCH
PrfA reporter in 10403s wt	AR	PBS	stationary phase	control	t000 added	23.8	0.00	FALSCH
PrfA reporter in 10403s wt	I	BHI	log phase	heat	t010	19.5	10.00	WAHR
PrfA reporter in 10403s wt	I	BHI	log phase	control	t010	9.2	10.00	WAHR
PrfA reporter in 10403s wt	J	BHI	log phase	heat	t010	19.5	10.00	WAHR
PrfA reporter in 10403s wt	J	BHI	log phase	control	t010	15.9	10.00	WAHR
PrfA reporter in 10403s wt	K	BHI	log phase	heat	t010	14	10.00	WAHR
PrfA reporter in 10403s wt	K	BHI	log phase	control	t010	16.2	10.00	WAHR
PrfA reporter in 10403s wt	O	BHI	stationary phase	heat	t010	20.7	10.00	WAHR
PrfA reporter in 10403s wt	O	BHI	stationary phase	control	t010	19.1	10.00	WAHR
PrfA reporter in 10403s wt	P	BHI	stationary phase	heat	t010	12.5	10.00	WAHR
PrfA reporter in 10403s wt	P	BHI	stationary phase	control	t010	10.4	10.00	WAHR
PrfA reporter in 10403s wt	Q	BHI	stationary phase	heat	t010	6.5	10.00	WAHR
PrfA reporter in 10403s wt	Q	BHI	stationary phase	control	t010	5.5	10.00	WAHR
PrfA reporter in 10403s wt	AK	PBS	log phase	heat	t010	7.1	10.00	WAHR
PrfA reporter in 10403s wt	AK	PBS	log phase	control	t010	7.7	10.00	WAHR
PrfA reporter in 10403s wt	AL	PBS	log phase	heat	t010	5.7	10.00	WAHR
PrfA reporter in 10403s wt	AL	PBS	log phase	control	t010	5.2	10.00	WAHR
PrfA reporter in 10403s wt	AM	PBS	log phase	heat	t010	1.3	10.00	WAHR
PrfA reporter in 10403s wt	AM	PBS	log phase	control	t010	1	10.00	WAHR
PrfA reporter in 10403s wt	AP	PBS	stationary phase	heat	t010	14.6	10.00	WAHR
PrfA reporter in 10403s wt	AP	PBS	stationary phase	control	t010	14.1	10.00	WAHR
PrfA reporter in 10403s wt	AQ	PBS	stationary phase	heat	t010	51.4	10.00	WAHR
PrfA reporter in 10403s wt	AQ	PBS	stationary phase	control	t010	50.4	10.00	WAHR
PrfA reporter in 10403s wt	AR	PBS	stationary phase	heat	t010	13	10.00	WAHR
PrfA reporter in 10403s wt	AR	PBS	stationary phase	control	t010	17.7	10.00	WAHR
PrfA reporter in 10403s wt	I	BHI	log phase	heat	t020	19.6	20.00	WAHR
PrfA reporter in 10403s wt	I	BHI	log phase	control	t020	8.1	20.00	WAHR
PrfA reporter in 10403s wt	J	BHI	log phase	heat	t020	19.6	20.00	WAHR
PrfA reporter in 10403s wt	J	BHI	log phase	control	t020	17.8	20.00	WAHR
PrfA reporter in 10403s wt	K	BHI	log phase	heat	t020	16.2	20.00	WAHR
PrfA reporter in 10403s wt	K	BHI	log phase	control	t020	17.4	20.00	WAHR
PrfA reporter in 10403s wt	O	BHI	stationary phase	heat	t020	18.8	20.00	WAHR
PrfA reporter in 10403s wt	O	BHI	stationary phase	control	t020	24.4	20.00	WAHR
PrfA reporter in 10403s wt	P	BHI	stationary phase	heat	t020	11.1	20.00	WAHR
PrfA reporter in 10403s wt	P	BHI	stationary phase	control	t020	11.2	20.00	WAHR
PrfA reporter in 10403s wt	Q	BHI	stationary phase	heat	t020	5.4	20.00	WAHR
PrfA reporter in 10403s wt	Q	BHI	stationary phase	control	t020	6.2	20.00	WAHR
PrfA reporter in 10403s wt	AK	PBS	log phase	heat	t020	11.3	20.00	WAHR
PrfA reporter in 10403s wt	AK	PBS	log phase	control	t020	5.8	20.00	WAHR
PrfA reporter in 10403s wt	AL	PBS	log phase	heat	t020	6.3	20.00	WAHR
PrfA reporter in 10403s wt	AL	PBS	log phase	control	t020	4.2	20.00	WAHR
PrfA reporter in 10403s wt	AM	PBS	log phase	heat	t020	1.5	20.00	WAHR
PrfA reporter in 10403s wt	AM	PBS	log phase	control	t020	0.7	20.00	WAHR
PrfA reporter in 10403s wt	AP	PBS	stationary phase	heat	t020	14.9	20.00	WAHR
PrfA reporter in 10403s wt	AP	PBS	stationary phase	control	t020	20.5	20.00	WAHR
PrfA reporter in 10403s wt	AQ	PBS	stationary phase	heat	t020	47.2	20.00	WAHR
PrfA reporter in 10403s wt	AQ	PBS	stationary phase	control	t020	53.8	20.00	WAHR
PrfA reporter in 10403s wt	AR	PBS	stationary phase	heat	t020	14.2	20.00	WAHR
PrfA reporter in 10403s wt	AR	PBS	stationary phase	control	t020	36.9	20.00	WAHR
PrfA reporter in 10403s wt	I	BHI	log phase	heat	t030	15.6	30.00	WAHR
PrfA reporter in 10403s wt	I	BHI	log phase	control	t030	5.8	30.00	WAHR
PrfA reporter in 10403s wt	J	BHI	log phase	heat	t030	15.6	30.00	WAHR
PrfA reporter in 10403s wt	J	BHI	log phase	control	t030	8	30.00	WAHR
PrfA reporter in 10403s wt	K	BHI	log phase	heat	t030	15.1	30.00	WAHR
PrfA reporter in 10403s wt	K	BHI	log phase	control	t030	15.6	30.00	WAHR
PrfA reporter in 10403s wt	O	BHI	stationary phase	heat	t030	20.5	30.00	WAHR
PrfA reporter in 10403s wt	O	BHI	stationary phase	control	t030	21.3	30.00	WAHR
PrfA reporter in 10403s wt	P	BHI	stationary phase	heat	t030	10.2	30.00	WAHR
PrfA reporter in 10403s wt	P	BHI	stationary phase	control	t030	12.4	30.00	WAHR
PrfA reporter in 10403s wt	Q	BHI	stationary phase	heat	t030	7.2	30.00	WAHR
PrfA reporter in 10403s wt	Q	BHI	stationary phase	control	t030	7.8	30.00	WAHR
PrfA reporter in 10403s wt	AK	PBS	log phase	heat	t030	7.9	30.00	WAHR
PrfA reporter in 10403s wt	AK	PBS	log phase	control	t030	3.7	30.00	WAHR
PrfA reporter in 10403s wt	AL	PBS	log phase	heat	t030	9.8	30.00	WAHR
PrfA reporter in 10403s wt	AL	PBS	log phase	control	t030	4.5	30.00	WAHR
PrfA reporter in 10403s wt	AM	PBS	log phase	heat	t030	2.3	30.00	WAHR
PrfA reporter in 10403s wt	AM	PBS	log phase	control	t030	1.1	30.00	WAHR
PrfA reporter in 10403s wt	AP	PBS	stationary phase	heat	t030	17.4	30.00	WAHR
PrfA reporter in 10403s wt	AP	PBS	stationary phase	control	t030	18.1	30.00	WAHR
PrfA reporter in 10403s wt	AQ	PBS	stationary phase	heat	t030	46.7	30.00	WAHR
PrfA reporter in 10403s wt	AQ	PBS	stationary phase	control	t030	65.5	30.00	WAHR
PrfA reporter in 10403s wt	AR	PBS	stationary phase	heat	t030	17.7	30.00	WAHR
PrfA reporter in 10403s wt	AR	PBS	stationary phase	control	t030	40.8	30.00	WAHR
PrfA reporter in 10403s wt	I	BHI	log phase	heat	t060	32.2	60.00	WAHR
PrfA reporter in 10403s wt	I	BHI	log phase	control	t060	9.6	60.00	WAHR
PrfA reporter in 10403s wt	J	BHI	log phase	heat	t060	32.2	60.00	WAHR
PrfA reporter in 10403s wt	J	BHI	log phase	control	t060	13.8	60.00	WAHR
PrfA reporter in 10403s wt	K	BHI	log phase	heat	t060	24.4	60.00	WAHR
PrfA reporter in 10403s wt	K	BHI	log phase	control	t060	15.1	60.00	WAHR
PrfA reporter in 10403s wt	O	BHI	stationary phase	heat	t060	18.1	60.00	WAHR
PrfA reporter in 10403s wt	O	BHI	stationary phase	control	t060	32.3	60.00	WAHR
PrfA reporter in 10403s wt	P	BHI	stationary phase	heat	t060	14.8	60.00	WAHR
PrfA reporter in 10403s wt	P	BHI	stationary phase	control	t060	23.3	60.00	WAHR
PrfA reporter in 10403s wt	Q	BHI	stationary phase	heat	t060	6.2	60.00	WAHR
PrfA reporter in 10403s wt	Q	BHI	stationary phase	control	t060	7.1	60.00	WAHR
PrfA reporter in 10403s wt	AK	PBS	log phase	heat	t060	57	60.00	WAHR
PrfA reporter in 10403s wt	AK	PBS	log phase	control	t060	2.6	60.00	WAHR
PrfA reporter in 10403s wt	AL	PBS	log phase	heat	t060	22.8	60.00	WAHR
PrfA reporter in 10403s wt	AL	PBS	log phase	control	t060	1.8	60.00	WAHR
PrfA reporter in 10403s wt	AM	PBS	log phase	heat	t060	32.8	60.00	WAHR
PrfA reporter in 10403s wt	AM	PBS	log phase	control	t060	5.5	60.00	WAHR
PrfA reporter in 10403s wt	AP	PBS	stationary phase	heat	t060	15.6	60.00	WAHR
PrfA reporter in 10403s wt	AP	PBS	stationary phase	control	t060	17.1	60.00	WAHR
PrfA reporter in 10403s wt	AQ	PBS	stationary phase	heat	t060	42.6	60.00	WAHR
PrfA reporter in 10403s wt	AQ	PBS	stationary phase	control	t060	83.1	60.00	WAHR
PrfA reporter in 10403s wt	AR	PBS	stationary phase	heat	t060	21.5	60.00	WAHR
PrfA reporter in 10403s wt	AR	PBS	stationary phase	control	t060	48.3	60.00	WAHR
PrfA reporter in 10403s wt	I	BHI	log phase	heat	t100	39.7	100.00	WAHR
PrfA reporter in 10403s wt	I	BHI	log phase	control	t100	17.7	100.00	WAHR
PrfA reporter in 10403s wt	J	BHI	log phase	heat	t100	39.7	100.00	WAHR
PrfA reporter in 10403s wt	J	BHI	log phase	control	t100	9.1	100.00	WAHR
PrfA reporter in 10403s wt	K	BHI	log phase	heat	t100	49.6	100.00	WAHR
PrfA reporter in 10403s wt	K	BHI	log phase	control	t100	18	100.00	WAHR
PrfA reporter in 10403s wt	O	BHI	stationary phase	heat	t100	21.4	100.00	WAHR
PrfA reporter in 10403s wt	O	BHI	stationary phase	control	t100	40.2	100.00	WAHR
PrfA reporter in 10403s wt	P	BHI	stationary phase	heat	t100	15.2	100.00	WAHR
PrfA reporter in 10403s wt	P	BHI	stationary phase	control	t100	26.2	100.00	WAHR
PrfA reporter in 10403s wt	Q	BHI	stationary phase	heat	t100	5.2	100.00	WAHR
PrfA reporter in 10403s wt	R	BHI	stationary phase	heat	t100	36.4	100.00	WAHR
PrfA reporter in 10403s wt	R	BHI	stationary phase	control	t100	47.1	100.00	WAHR
PrfA reporter in 10403s wt	AK	PBS	log phase	heat	t100	83.9	100.00	WAHR
PrfA reporter in 10403s wt	AK	PBS	log phase	control	t100	3.1	100.00	WAHR
PrfA reporter in 10403s wt	AL	PBS	log phase	heat	t100	50.6	100.00	WAHR
PrfA reporter in 10403s wt	AL	PBS	log phase	control	t100	1.3	100.00	WAHR
PrfA reporter in 10403s wt	AM	PBS	log phase	heat	t100	94.2	100.00	WAHR
PrfA reporter in 10403s wt	AM	PBS	log phase	control	t100	7.2	100.00	WAHR
PrfA reporter in 10403s wt	AP	PBS	stationary phase	heat	t100	27.3	100.00	WAHR
PrfA reporter in 10403s wt	AP	PBS	stationary phase	control	t100	25.3	100.00	WAHR
PrfA reporter in 10403s wt	AQ	PBS	stationary phase	heat	t100	45.5	100.00	WAHR
PrfA reporter in 10403s wt	AQ	PBS	stationary phase	control	t100	89.2	100.00	WAHR
PrfA reporter in 10403s wt	AR	PBS	stationary phase	heat	t100	21.1	100.00	WAHR
PrfA reporter in 10403s wt	AR	PBS	stationary phase	control	t100	74.4	100.00	WAHR
PrfA reporter in 10403s wt	L	BHI	log phase	heat	t150	83.7	150.00	WAHR
PrfA reporter in 10403s wt	L	BHI	log phase	control	t150	42.2	150.00	WAHR
PrfA reporter in 10403s wt	M	BHI	log phase	heat	t150	91.7	150.00	WAHR
PrfA reporter in 10403s wt	M	BHI	log phase	control	t150	51.1	150.00	WAHR
PrfA reporter in 10403s wt	N	BHI	log phase	heat	t150	87	150.00	WAHR
PrfA reporter in 10403s wt	N	BHI	log phase	control	t150	56.8	150.00	WAHR
PrfA reporter in 10403s wt	O	BHI	stationary phase	heat	t150	24.3	150.00	WAHR
PrfA reporter in 10403s wt	O	BHI	stationary phase	control	t150	59.5	150.00	WAHR
PrfA reporter in 10403s wt	P	BHI	stationary phase	heat	t150	20.2	150.00	WAHR
PrfA reporter in 10403s wt	P	BHI	stationary phase	control	t150	27.6	150.00	WAHR
PrfA reporter in 10403s wt	Q	BHI	stationary phase	heat	t150	12.9	150.00	WAHR
PrfA reporter in 10403s wt	Q	BHI	stationary phase	control	t150	14.8	150.00	WAHR
PrfA reporter in 10403s wt	AK	PBS	log phase	heat	t150	92.2	150.00	WAHR
PrfA reporter in 10403s wt	AK	PBS	log phase	control	t150	4.3	150.00	WAHR
PrfA reporter in 10403s wt	AL	PBS	log phase	heat	t150	84.2	150.00	WAHR
PrfA reporter in 10403s wt	AL	PBS	log phase	control	t150	2	150.00	WAHR
PrfA reporter in 10403s wt	AM	PBS	log phase	heat	t150	95.9	150.00	WAHR
PrfA reporter in 10403s wt	AM	PBS	log phase	control	t150	11.3	150.00	WAHR
PrfA reporter in 10403s wt	AP	PBS	stationary phase	heat	t150	21.1	150.00	WAHR
PrfA reporter in 10403s wt	AP	PBS	stationary phase	control	t150	43.3	150.00	WAHR
PrfA reporter in 10403s wt	AQ	PBS	stationary phase	heat	t150	46.5	150.00	WAHR
PrfA reporter in 10403s wt	AQ	PBS	stationary phase	control	t150	93.9	150.00	WAHR
PrfA reporter in 10403s wt	AR	PBS	stationary phase	heat	t150	30.7	150.00	WAHR
PrfA reporter in 10403s wt	AR	PBS	stationary phase	control	t150	83.2	150.00	WAHR
PrfA reporter in 10403s wt	L	BHI	log phase	heat	t200	81.2	200.00	WAHR
PrfA reporter in 10403s wt	L	BHI	log phase	control	t200	51.5	200.00	WAHR
PrfA reporter in 10403s wt	M	BHI	log phase	heat	t200	94.1	200.00	WAHR
PrfA reporter in 10403s wt	M	BHI	log phase	control	t200	41.4	200.00	WAHR
PrfA reporter in 10403s wt	N	BHI	log phase	heat	t200	94	200.00	WAHR
PrfA reporter in 10403s wt	N	BHI	log phase	control	t200	33.7	200.00	WAHR
PrfA reporter in 10403s wt	O	BHI	stationary phase	heat	t200	28.6	200.00	WAHR
PrfA reporter in 10403s wt	O	BHI	stationary phase	control	t200	58.1	200.00	WAHR
PrfA reporter in 10403s wt	P	BHI	stationary phase	heat	t200	26.7	200.00	WAHR
PrfA reporter in 10403s wt	P	BHI	stationary phase	control	t200	49	200.00	WAHR
PrfA reporter in 10403s wt	Q	BHI	stationary phase	heat	t200	4.3	200.00	WAHR
PrfA reporter in 10403s wt	Q	BHI	stationary phase	control	t200	7.8	200.00	WAHR
PrfA reporter in 10403s wt	R	BHI	stationary phase	heat	t200	18	200.00	WAHR
PrfA reporter in 10403s wt	R	BHI	stationary phase	control	t200	18	200.00	WAHR
PrfA reporter in 10403s wt	AM	PBS	log phase	heat	t200	92.5	200.00	WAHR
PrfA reporter in 10403s wt	AM	PBS	log phase	control	t200	5.9	200.00	WAHR
PrfA reporter in 10403s wt	AN	PBS	log phase	heat	t200	93.6	200.00	WAHR
PrfA reporter in 10403s wt	AN	PBS	log phase	control	t200	54.5	200.00	WAHR
PrfA reporter in 10403s wt	AO	PBS	log phase	heat	t200	94.8	200.00	WAHR
PrfA reporter in 10403s wt	AO	PBS	log phase	control	t200	54.3	200.00	WAHR
PrfA reporter in 10403s wt	AP	PBS	stationary phase	heat	t200	18	200.00	WAHR
PrfA reporter in 10403s wt	AP	PBS	stationary phase	control	t200	60	200.00	WAHR
PrfA reporter in 10403s wt	AQ	PBS	stationary phase	heat	t200	42.1	200.00	WAHR
PrfA reporter in 10403s wt	AQ	PBS	stationary phase	control	t200	95.4	200.00	WAHR
PrfA reporter in 10403s wt	AR	PBS	stationary phase	heat	t200	26.9	200.00	WAHR
PrfA reporter in 10403s wt	AR	PBS	stationary phase	control	t200	86.7	200.00	WAHR
SigB reporter in 10403s wt	A	BHI	log phase	heat	t000	1.6	0.00	WAHR
SigB reporter in 10403s wt	A	BHI	log phase	control	t000	1.6	0.00	WAHR
SigB reporter in 10403s wt	B	BHI	log phase	heat	t000	1.6	0.00	WAHR
SigB reporter in 10403s wt	B	BHI	log phase	control	t000	1.6	0.00	WAHR
SigB reporter in 10403s wt	C	BHI	log phase	heat	t000	2.2	0.00	WAHR
SigB reporter in 10403s wt	C	BHI	log phase	control	t000	2.2	0.00	WAHR
SigB reporter in 10403s wt	D	BHI	log phase	heat	t000	4.6	0.00	WAHR
SigB reporter in 10403s wt	D	BHI	log phase	control	t000	4.6	0.00	WAHR
SigB reporter in 10403s wt	E	BHI	log phase	heat	t000	4.6	0.00	WAHR
SigB reporter in 10403s wt	E	BHI	log phase	control	t000	4.6	0.00	WAHR
SigB reporter in 10403s wt	F	BHI	stationary phase	heat	t000	1.9	0.00	WAHR
SigB reporter in 10403s wt	F	BHI	stationary phase	control	t000	1.9	0.00	WAHR
SigB reporter in 10403s wt	G	BHI	stationary phase	heat	t000	3.4	0.00	WAHR
SigB reporter in 10403s wt	G	BHI	stationary phase	control	t000	3.4	0.00	WAHR
SigB reporter in 10403s wt	H	BHI	stationary phase	heat	t000	5.1	0.00	WAHR
SigB reporter in 10403s wt	H	BHI	stationary phase	control	t000	5.1	0.00	WAHR
SigB reporter in 10403s wt	Z	PBS	log phase	heat	t000	2.2	0.00	WAHR
SigB reporter in 10403s wt	Z	PBS	log phase	control	t000	2.2	0.00	WAHR
SigB reporter in 10403s wt	AA	PBS	log phase	heat	t000	2.6	0.00	WAHR
SigB reporter in 10403s wt	AA	PBS	log phase	control	t000	2.6	0.00	WAHR
SigB reporter in 10403s wt	AB	PBS	log phase	heat	t000	0.2	0.00	WAHR
SigB reporter in 10403s wt	AB	PBS	log phase	control	t000	0.2	0.00	WAHR
SigB reporter in 10403s wt	AC	PBS	log phase	heat	t000	4.6	0.00	WAHR
SigB reporter in 10403s wt	AC	PBS	log phase	control	t000	4.6	0.00	WAHR
SigB reporter in 10403s wt	AC	PBS	log phase	heat	t000	4.6	0.00	WAHR
SigB reporter in 10403s wt	AC	PBS	log phase	control	t000	4.6	0.00	WAHR
SigB reporter in 10403s wt	AC	PBS	log phase	heat	t000	4.6	0.00	WAHR
SigB reporter in 10403s wt	AC	PBS	log phase	control	t000	4.6	0.00	WAHR
SigB reporter in 10403s wt	AF	PBS	stationary phase	heat	t000	4.3	0.00	WAHR
SigB reporter in 10403s wt	AF	PBS	stationary phase	control	t000	4.3	0.00	WAHR
SigB reporter in 10403s wt	AG	PBS	stationary phase	heat	t000	17.4	0.00	WAHR
SigB reporter in 10403s wt	AG	PBS	stationary phase	control	t000	17.4	0.00	WAHR
SigB reporter in 10403s wt	AH	PBS	stationary phase	heat	t000	10	0.00	WAHR
SigB reporter in 10403s wt	AH	PBS	stationary phase	control	t000	10	0.00	WAHR
SigB reporter in 10403s wt	AI	PBS	stationary phase	heat	t000	6.2	0.00	WAHR
SigB reporter in 10403s wt	AI	PBS	stationary phase	control	t000	6.2	0.00	WAHR
SigB reporter in 10403s wt	AI	PBS	stationary phase	heat	t000	6.2	0.00	WAHR
SigB reporter in 10403s wt	AI	PBS	stationary phase	control	t000	6.2	0.00	WAHR
SigB reporter in 10403s wt	DA	BHI	log phase	heat	t000	0.7	0.00	WAHR
SigB reporter in 10403s wt	DA	BHI	log phase	control	t000	0.7	0.00	WAHR
SigB reporter in 10403s wt	DB	BHI	log phase	heat	t000	0.7	0.00	WAHR
SigB reporter in 10403s wt	DB	BHI	log phase	control	t000	0.7	0.00	WAHR
SigB reporter in 10403s wt	DC	PBS	stationary phase	heat	t000	9.6	0.00	WAHR
SigB reporter in 10403s wt	DC	PBS	stationary phase	control	t000	9.6	0.00	WAHR
SigB reporter in 10403s wt	A	BHI	log phase	heat	t000 added	2	0.00	FALSCH
SigB reporter in 10403s wt	A	BHI	log phase	control	t000 added	2	0.00	FALSCH
SigB reporter in 10403s wt	B	BHI	log phase	heat	t000 added	1.6	0.00	FALSCH
SigB reporter in 10403s wt	B	BHI	log phase	control	t000 added	1.6	0.00	FALSCH
SigB reporter in 10403s wt	C	BHI	log phase	heat	t000 added	5.9	0.00	FALSCH
SigB reporter in 10403s wt	C	BHI	log phase	control	t000 added	5.9	0.00	FALSCH
SigB reporter in 10403s wt	F	BHI	stationary phase	heat	t000 added	2.2	0.00	FALSCH
SigB reporter in 10403s wt	F	BHI	stationary phase	control	t000 added	2.2	0.00	FALSCH
SigB reporter in 10403s wt	G	BHI	stationary phase	heat	t000 added	2.5	0.00	FALSCH
SigB reporter in 10403s wt	G	BHI	stationary phase	control	t000 added	2.5	0.00	FALSCH
SigB reporter in 10403s wt	H	BHI	stationary phase	heat	t000 added	3.7	0.00	FALSCH
SigB reporter in 10403s wt	H	BHI	stationary phase	control	t000 added	3.7	0.00	FALSCH
SigB reporter in 10403s wt	Z	PBS	log phase	heat	t000 added	0.7	0.00	FALSCH
SigB reporter in 10403s wt	Z	PBS	log phase	control	t000 added	0.7	0.00	FALSCH
SigB reporter in 10403s wt	AA	PBS	log phase	heat	t000 added	4.2	0.00	FALSCH
SigB reporter in 10403s wt	AA	PBS	log phase	control	t000 added	4.2	0.00	FALSCH
SigB reporter in 10403s wt	AB	PBS	log phase	heat	t000 added	0.2	0.00	FALSCH
SigB reporter in 10403s wt	AB	PBS	log phase	control	t000 added	0.2	0.00	FALSCH
SigB reporter in 10403s wt	AF	PBS	stationary phase	heat	t000 added	3.3	0.00	FALSCH
SigB reporter in 10403s wt	AF	PBS	stationary phase	control	t000 added	3.3	0.00	FALSCH
SigB reporter in 10403s wt	AG	PBS	stationary phase	heat	t000 added	14.2	0.00	FALSCH
SigB reporter in 10403s wt	AG	PBS	stationary phase	control	t000 added	14.2	0.00	FALSCH
SigB reporter in 10403s wt	AH	PBS	stationary phase	heat	t000 added	10.6	0.00	FALSCH
SigB reporter in 10403s wt	AH	PBS	stationary phase	control	t000 added	10.6	0.00	FALSCH
SigB reporter in 10403s wt	A	BHI	log phase	heat	t010	4.2	10.00	WAHR
SigB reporter in 10403s wt	A	BHI	log phase	control	t010	3.4	10.00	WAHR
SigB reporter in 10403s wt	B	BHI	log phase	heat	t010	1.5	10.00	WAHR
SigB reporter in 10403s wt	B	BHI	log phase	control	t010	2.5	10.00	WAHR
SigB reporter in 10403s wt	C	BHI	log phase	heat	t010	4	10.00	WAHR
SigB reporter in 10403s wt	C	BHI	log phase	control	t010	6.2	10.00	WAHR
SigB reporter in 10403s wt	F	BHI	stationary phase	heat	t010	2.1	10.00	WAHR
SigB reporter in 10403s wt	F	BHI	stationary phase	control	t010	2.2	10.00	WAHR
SigB reporter in 10403s wt	G	BHI	stationary phase	heat	t010	3.6	10.00	WAHR
SigB reporter in 10403s wt	G	BHI	stationary phase	control	t010	2.8	10.00	WAHR
SigB reporter in 10403s wt	H	BHI	stationary phase	heat	t010	3.9	10.00	WAHR
SigB reporter in 10403s wt	H	BHI	stationary phase	control	t010	4.2	10.00	WAHR
SigB reporter in 10403s wt	Z	PBS	log phase	heat	t010	0.9	10.00	WAHR
SigB reporter in 10403s wt	Z	PBS	log phase	control	t010	1.4	10.00	WAHR
SigB reporter in 10403s wt	AA	PBS	log phase	heat	t010	0.9	10.00	WAHR
SigB reporter in 10403s wt	AA	PBS	log phase	control	t010	0.3	10.00	WAHR
SigB reporter in 10403s wt	AB	PBS	log phase	heat	t010	0.2	10.00	WAHR
SigB reporter in 10403s wt	AB	PBS	log phase	control	t010	0.1	10.00	WAHR
SigB reporter in 10403s wt	AF	PBS	stationary phase	heat	t010	2.7	10.00	WAHR
SigB reporter in 10403s wt	AF	PBS	stationary phase	control	t010	2.5	10.00	WAHR
SigB reporter in 10403s wt	AG	PBS	stationary phase	heat	t010	14.2	10.00	WAHR
SigB reporter in 10403s wt	AG	PBS	stationary phase	control	t010	12.6	10.00	WAHR
SigB reporter in 10403s wt	AH	PBS	stationary phase	heat	t010	11.2	10.00	WAHR
SigB reporter in 10403s wt	AH	PBS	stationary phase	control	t010	10.5	10.00	WAHR
SigB reporter in 10403s wt	A	BHI	log phase	heat	t020	6.8	20.00	WAHR
SigB reporter in 10403s wt	A	BHI	log phase	control	t020	2.9	20.00	WAHR
SigB reporter in 10403s wt	B	BHI	log phase	heat	t020	2.5	20.00	WAHR
SigB reporter in 10403s wt	B	BHI	log phase	control	t020	1.9	20.00	WAHR
SigB reporter in 10403s wt	C	BHI	log phase	heat	t020	3.9	20.00	WAHR
SigB reporter in 10403s wt	C	BHI	log phase	control	t020	5	20.00	WAHR
SigB reporter in 10403s wt	F	BHI	stationary phase	heat	t020	2.7	20.00	WAHR
SigB reporter in 10403s wt	F	BHI	stationary phase	control	t020	1.7	20.00	WAHR
SigB reporter in 10403s wt	G	BHI	stationary phase	heat	t020	4.2	20.00	WAHR
SigB reporter in 10403s wt	G	BHI	stationary phase	control	t020	4.4	20.00	WAHR
SigB reporter in 10403s wt	H	BHI	stationary phase	heat	t020	4.3	20.00	WAHR
SigB reporter in 10403s wt	H	BHI	stationary phase	control	t020	4.4	20.00	WAHR
SigB reporter in 10403s wt	Z	PBS	log phase	heat	t020	1.9	20.00	WAHR
SigB reporter in 10403s wt	Z	PBS	log phase	control	t020	0.8	20.00	WAHR
SigB reporter in 10403s wt	AA	PBS	log phase	heat	t020	0.7	20.00	WAHR
SigB reporter in 10403s wt	AA	PBS	log phase	control	t020	0.7	20.00	WAHR
SigB reporter in 10403s wt	AB	PBS	log phase	heat	t020	0.2	20.00	WAHR
SigB reporter in 10403s wt	AB	PBS	log phase	control	t020	0.1	20.00	WAHR
SigB reporter in 10403s wt	AF	PBS	stationary phase	heat	t020	3.6	20.00	WAHR
SigB reporter in 10403s wt	AF	PBS	stationary phase	control	t020	4	20.00	WAHR
SigB reporter in 10403s wt	AG	PBS	stationary phase	heat	t020	8.6	20.00	WAHR
SigB reporter in 10403s wt	AG	PBS	stationary phase	control	t020	11.1	20.00	WAHR
SigB reporter in 10403s wt	AH	PBS	stationary phase	heat	t020	11.2	20.00	WAHR
SigB reporter in 10403s wt	AH	PBS	stationary phase	control	t020	10.9	20.00	WAHR
SigB reporter in 10403s wt	A	BHI	log phase	heat	t030	3.7	30.00	WAHR
SigB reporter in 10403s wt	A	BHI	log phase	control	t030	3	30.00	WAHR
SigB reporter in 10403s wt	B	BHI	log phase	heat	t030	4.5	30.00	WAHR
SigB reporter in 10403s wt	B	BHI	log phase	control	t030	2	30.00	WAHR
SigB reporter in 10403s wt	C	BHI	log phase	heat	t030	3.2	30.00	WAHR
SigB reporter in 10403s wt	C	BHI	log phase	control	t030	5.1	30.00	WAHR
SigB reporter in 10403s wt	F	BHI	stationary phase	heat	t030	2.3	30.00	WAHR
SigB reporter in 10403s wt	F	BHI	stationary phase	control	t030	2.8	30.00	WAHR
SigB reporter in 10403s wt	G	BHI	stationary phase	heat	t030	3.2	30.00	WAHR
SigB reporter in 10403s wt	G	BHI	stationary phase	control	t030	4.2	30.00	WAHR
SigB reporter in 10403s wt	H	BHI	stationary phase	heat	t030	5.6	30.00	WAHR
SigB reporter in 10403s wt	H	BHI	stationary phase	control	t030	4.5	30.00	WAHR
SigB reporter in 10403s wt	Z	PBS	log phase	heat	t030	1.1	30.00	WAHR
SigB reporter in 10403s wt	Z	PBS	log phase	control	t030	0.8	30.00	WAHR
SigB reporter in 10403s wt	AA	PBS	log phase	heat	t030	0.3	30.00	WAHR
SigB reporter in 10403s wt	AA	PBS	log phase	control	t030	0.2	30.00	WAHR
SigB reporter in 10403s wt	AB	PBS	log phase	heat	t030	0.1	30.00	WAHR
SigB reporter in 10403s wt	AB	PBS	log phase	control	t030	0.2	30.00	WAHR
SigB reporter in 10403s wt	AF	PBS	stationary phase	heat	t030	4	30.00	WAHR
SigB reporter in 10403s wt	AF	PBS	stationary phase	control	t030	3.3	30.00	WAHR
SigB reporter in 10403s wt	AG	PBS	stationary phase	heat	t030	10.5	30.00	WAHR
SigB reporter in 10403s wt	AG	PBS	stationary phase	control	t030	10.4	30.00	WAHR
SigB reporter in 10403s wt	AH	PBS	stationary phase	heat	t030	10.7	30.00	WAHR
SigB reporter in 10403s wt	AH	PBS	stationary phase	control	t030	10.7	30.00	WAHR
SigB reporter in 10403s wt	A	BHI	log phase	heat	t060	6.7	60.00	WAHR
SigB reporter in 10403s wt	A	BHI	log phase	control	t060	6.9	60.00	WAHR
SigB reporter in 10403s wt	B	BHI	log phase	heat	t060	5	60.00	WAHR
SigB reporter in 10403s wt	B	BHI	log phase	control	t060	3.3	60.00	WAHR
SigB reporter in 10403s wt	C	BHI	log phase	heat	t060	5.5	60.00	WAHR
SigB reporter in 10403s wt	C	BHI	log phase	control	t060	6.2	60.00	WAHR
SigB reporter in 10403s wt	F	BHI	stationary phase	heat	t060	2	60.00	WAHR
SigB reporter in 10403s wt	F	BHI	stationary phase	control	t060	3.7	60.00	WAHR
SigB reporter in 10403s wt	G	BHI	stationary phase	heat	t060	2.7	60.00	WAHR
SigB reporter in 10403s wt	G	BHI	stationary phase	control	t060	6	60.00	WAHR
SigB reporter in 10403s wt	H	BHI	stationary phase	heat	t060	4.3	60.00	WAHR
SigB reporter in 10403s wt	H	BHI	stationary phase	control	t060	3.8	60.00	WAHR
SigB reporter in 10403s wt	Z	PBS	log phase	heat	t060	2.2	60.00	WAHR
SigB reporter in 10403s wt	Z	PBS	log phase	control	t060	0.6	60.00	WAHR
SigB reporter in 10403s wt	AA	PBS	log phase	heat	t060	0.7	60.00	WAHR
SigB reporter in 10403s wt	AA	PBS	log phase	control	t060	0.7	60.00	WAHR
SigB reporter in 10403s wt	AB	PBS	log phase	heat	t060	0.8	60.00	WAHR
SigB reporter in 10403s wt	AB	PBS	log phase	control	t060	0.3	60.00	WAHR
SigB reporter in 10403s wt	AF	PBS	stationary phase	heat	t060	1.8	60.00	WAHR
SigB reporter in 10403s wt	AF	PBS	stationary phase	control	t060	2.3	60.00	WAHR
SigB reporter in 10403s wt	AG	PBS	stationary phase	heat	t060	12.9	60.00	WAHR
SigB reporter in 10403s wt	AG	PBS	stationary phase	control	t060	13.9	60.00	WAHR
SigB reporter in 10403s wt	AH	PBS	stationary phase	heat	t060	9.5	60.00	WAHR
SigB reporter in 10403s wt	AH	PBS	stationary phase	control	t060	7.3	60.00	WAHR
SigB reporter in 10403s wt	A	BHI	log phase	heat	t100	10.6	100.00	WAHR
SigB reporter in 10403s wt	A	BHI	log phase	control	t100	7.8	100.00	WAHR
SigB reporter in 10403s wt	B	BHI	log phase	heat	t100	6.5	100.00	WAHR
SigB reporter in 10403s wt	B	BHI	log phase	control	t100	5.6	100.00	WAHR
SigB reporter in 10403s wt	C	BHI	log phase	heat	t100	5	100.00	WAHR
SigB reporter in 10403s wt	C	BHI	log phase	control	t100	4.3	100.00	WAHR
SigB reporter in 10403s wt	F	BHI	stationary phase	heat	t100	4	100.00	WAHR
SigB reporter in 10403s wt	F	BHI	stationary phase	control	t100	4.5	100.00	WAHR
SigB reporter in 10403s wt	G	BHI	stationary phase	heat	t100	5.6	100.00	WAHR
SigB reporter in 10403s wt	G	BHI	stationary phase	control	t100	6.6	100.00	WAHR
SigB reporter in 10403s wt	H	BHI	stationary phase	heat	t100	2.4	100.00	WAHR
SigB reporter in 10403s wt	H	BHI	stationary phase	control	t100	4.5	100.00	WAHR
SigB reporter in 10403s wt	Z	PBS	log phase	heat	t100	6.2	100.00	WAHR
SigB reporter in 10403s wt	Z	PBS	log phase	control	t100	0.8	100.00	WAHR
SigB reporter in 10403s wt	AA	PBS	log phase	heat	t100	0.9	100.00	WAHR
SigB reporter in 10403s wt	AB	PBS	log phase	heat	t100	2.5	100.00	WAHR
SigB reporter in 10403s wt	AB	PBS	log phase	control	t100	0.2	100.00	WAHR
SigB reporter in 10403s wt	AC	PBS	log phase	heat	t100	3.6	100.00	WAHR
SigB reporter in 10403s wt	AC	PBS	log phase	control	t100	2	100.00	WAHR
SigB reporter in 10403s wt	AF	PBS	stationary phase	heat	t100	2.2	100.00	WAHR
SigB reporter in 10403s wt	AF	PBS	stationary phase	control	t100	2.5	100.00	WAHR
SigB reporter in 10403s wt	AG	PBS	stationary phase	heat	t100	11.7	100.00	WAHR
SigB reporter in 10403s wt	AG	PBS	stationary phase	control	t100	12.6	100.00	WAHR
SigB reporter in 10403s wt	AH	PBS	stationary phase	heat	t100	10.6	100.00	WAHR
SigB reporter in 10403s wt	AH	PBS	stationary phase	control	t100	15.5	100.00	WAHR
SigB reporter in 10403s wt	C	BHI	log phase	heat	t150	3.1	150.00	WAHR
SigB reporter in 10403s wt	C	BHI	log phase	control	t150	3.9	150.00	WAHR
SigB reporter in 10403s wt	F	BHI	stationary phase	heat	t150	3.3	150.00	WAHR
SigB reporter in 10403s wt	F	BHI	stationary phase	control	t150	4.3	150.00	WAHR
SigB reporter in 10403s wt	G	BHI	stationary phase	heat	t150	5.3	150.00	WAHR
SigB reporter in 10403s wt	G	BHI	stationary phase	control	t150	5.5	150.00	WAHR
SigB reporter in 10403s wt	H	BHI	stationary phase	heat	t150	3.8	150.00	WAHR
SigB reporter in 10403s wt	H	BHI	stationary phase	control	t150	3.3	150.00	WAHR
SigB reporter in 10403s wt	Z	PBS	log phase	heat	t150	5.9	150.00	WAHR
SigB reporter in 10403s wt	Z	PBS	log phase	control	t150	1.4	150.00	WAHR
SigB reporter in 10403s wt	AA	PBS	log phase	heat	t150	1.4	150.00	WAHR
SigB reporter in 10403s wt	AA	PBS	log phase	control	t150	0.9	150.00	WAHR
SigB reporter in 10403s wt	AB	PBS	log phase	heat	t150	0.7	150.00	WAHR
SigB reporter in 10403s wt	AB	PBS	log phase	control	t150	0.2	150.00	WAHR
SigB reporter in 10403s wt	AF	PBS	stationary phase	heat	t150	5.3	150.00	WAHR
SigB reporter in 10403s wt	AF	PBS	stationary phase	control	t150	5.9	150.00	WAHR
SigB reporter in 10403s wt	AG	PBS	stationary phase	heat	t150	10.7	150.00	WAHR
SigB reporter in 10403s wt	AG	PBS	stationary phase	control	t150	14.8	150.00	WAHR
SigB reporter in 10403s wt	AH	PBS	stationary phase	heat	t150	11.7	150.00	WAHR
SigB reporter in 10403s wt	AH	PBS	stationary phase	control	t150	14.9	150.00	WAHR
SigB reporter in 10403s wt	DA	BHI	log phase	heat	t150	1.2	150.00	WAHR
SigB reporter in 10403s wt	DA	BHI	log phase	control	t150	10.3	150.00	WAHR
SigB reporter in 10403s wt	DB	BHI	log phase	heat	t150	1.4	150.00	WAHR
SigB reporter in 10403s wt	DB	BHI	log phase	control	t150	7.2	150.00	WAHR
SigB reporter in 10403s wt	D	BHI	log phase	heat	t200	4.6	200.00	WAHR
SigB reporter in 10403s wt	D	BHI	log phase	control	t200	20.8	200.00	WAHR
SigB reporter in 10403s wt	E	BHI	log phase	heat	t200	9.3	200.00	WAHR
SigB reporter in 10403s wt	E	BHI	log phase	control	t200	16.2	200.00	WAHR
SigB reporter in 10403s wt	F	BHI	stationary phase	heat	t200	8.4	200.00	WAHR
SigB reporter in 10403s wt	F	BHI	stationary phase	control	t200	7.2	200.00	WAHR
SigB reporter in 10403s wt	G	BHI	stationary phase	heat	t200	13.5	200.00	WAHR
SigB reporter in 10403s wt	G	BHI	stationary phase	control	t200	14	200.00	WAHR
SigB reporter in 10403s wt	H	BHI	stationary phase	heat	t200	1.3	200.00	WAHR
SigB reporter in 10403s wt	H	BHI	stationary phase	control	t200	3.4	200.00	WAHR
SigB reporter in 10403s wt	AC	PBS	log phase	heat	t200	5.9	200.00	WAHR
SigB reporter in 10403s wt	AC	PBS	log phase	control	t200	4.2	200.00	WAHR
SigB reporter in 10403s wt	AC	PBS	log phase	heat	t200	5.7	200.00	WAHR
SigB reporter in 10403s wt	AC	PBS	log phase	control	t200	5.7	200.00	WAHR
SigB reporter in 10403s wt	AC	PBS	log phase	heat	t200	3.8	200.00	WAHR
SigB reporter in 10403s wt	AC	PBS	log phase	control	t200	2.6	200.00	WAHR
SigB reporter in 10403s wt	AI	PBS	stationary phase	heat	t200	4.3	200.00	WAHR
SigB reporter in 10403s wt	AI	PBS	stationary phase	control	t200	7.4	200.00	WAHR
SigB reporter in 10403s wt	AI	PBS	stationary phase	heat	t200	6.2	200.00	WAHR
SigB reporter in 10403s wt	AI	PBS	stationary phase	control	t200	4.2	200.00	WAHR
SigB reporter in 10403s wt	DA	BHI	log phase	heat	t200	1.9	200.00	WAHR
SigB reporter in 10403s wt	DA	BHI	log phase	control	t200	15.5	200.00	WAHR
SigB reporter in 10403s wt	DB	BHI	log phase	heat	t200	1.1	200.00	WAHR
SigB reporter in 10403s wt	DB	BHI	log phase	control	t200	14.1	200.00	WAHR
SigB reporter in 10403s wt	DC	PBS	stationary phase	heat	t200	6.5	200.00	WAHR
SigB reporter in 10403s wt	DC	PBS	stationary phase	control	t200	4.3	200.00	WAHR
