# Supplementary material for: Stochastic and Differential Activation of σB and PrfA in Listeria monocytogenes at the Single Cell Level under Different Environmental Stress Conditions
Source: Front Microbiol. 2017 Mar 14;8:348. doi: 10.3389/fmicb.2017.00348 (PMC5349113; doi:10.3389/fmicb.2017.00348)
Supplement: Supplementary file 1 [file Presentation1.ZIP › claudia_20170208/data/reporter stability curve.csv]

reporter	gene	strain	time	temperature	replicate	absolute ct	delta ct	fraction left	date
eGFP as PrfA reporter	eGFP	PrfA reporter	0	37	1	20.12			20150316
eGFP as PrfA reporter	eGFP	PrfA reporter	0	37	1	20.28			20150316
eGFP as PrfA reporter	eGFP	PrfA reporter	0	45	1	19.34			20150316
eGFP as PrfA reporter	eGFP	PrfA reporter	0	45	1	19.1			20150316
eGFP as SigB reporter	eGFP	SigB reporter	0	37	1	20.29			20150316
eGFP as SigB reporter	eGFP	SigB reporter	0	37	1	20.36			20150316
eGFP as SigB reporter	eGFP	SigB reporter	0	45	1	19.72			20150316
eGFP as SigB reporter	eGFP	SigB reporter	0	45	1	19.62			20150316
eGFP as PrfA reporter	eGFP	PrfA reporter	5	37	1	20.68	-0.56	0.678302164	20150316
eGFP as PrfA reporter	eGFP	PrfA reporter	5	37	1	20.68	-0.4	0.757858283	20150316
eGFP as PrfA reporter	eGFP	PrfA reporter	5	45	1	21.6	-2.26	0.20877198	20150316
eGFP as PrfA reporter	eGFP	PrfA reporter	5	45	1	21.38	-2.28	0.205897754	20150316
eGFP as SigB reporter	eGFP	SigB reporter	5	37	1	23.25	-2.96	0.128514228	20150316
eGFP as SigB reporter	eGFP	SigB reporter	5	37	1	23.07	-2.71	0.152830035	20150316
eGFP as SigB reporter	eGFP	SigB reporter	5	45	1	23.34	-3.62	0.081333866	20150316
eGFP as SigB reporter	eGFP	SigB reporter	5	45	1	23.2	-3.58	0.083620472	20150316
eGFP as PrfA reporter	eGFP	PrfA reporter	20	37	1	26.32	-6.2	0.013602353	20150316
eGFP as PrfA reporter	eGFP	PrfA reporter	20	37	1	26.42	-6.14	0.014179987	20150316
eGFP as PrfA reporter	eGFP	PrfA reporter	20	45	1	23.96	-4.62	0.040666933	20150316
eGFP as PrfA reporter	eGFP	PrfA reporter	20	45	1	23.98	-4.88	0.033960464	20150316
eGFP as SigB reporter	eGFP	SigB reporter	20	37	1	28.4	-8.11	0.003619485	20150316
eGFP as SigB reporter	eGFP	SigB reporter	20	37	1	28.23	-7.87	0.004274585	20150316
eGFP as SigB reporter	eGFP	SigB reporter	20	45	1	26.64	-6.92	0.008257953	20150316
eGFP as SigB reporter	eGFP	SigB reporter	20	45	1	26.33	-6.71	0.009551877	20150316
eGFP as PrfA reporter	eGFP	PrfA reporter	0	37	2	20.87		1	20150413
eGFP as PrfA reporter	eGFP	PrfA reporter	0	37	2	20.82		1	20150413
eGFP as PrfA reporter	eGFP	PrfA reporter	0	45	2	18.28		1	20150413
eGFP as PrfA reporter	eGFP	PrfA reporter	0	45	2	18.12		1	20150413
eGFP as SigB reporter	eGFP	SigB reporter	0	37	2	19.16		1	20150413
eGFP as SigB reporter	eGFP	SigB reporter	0	37	2	19.08		1	20150413
eGFP as SigB reporter	eGFP	SigB reporter	0	45	2	18.48		1	20150413
eGFP as SigB reporter	eGFP	SigB reporter	0	45	2	18.2		1	20150413
eGFP as PrfA reporter	eGFP	PrfA reporter	5	37	2	21.62	-0.75	0.594603558	20150413
eGFP as PrfA reporter	eGFP	PrfA reporter	5	37	2	21.53	-0.71	0.611320139	20150413
eGFP as PrfA reporter	eGFP	PrfA reporter	5	45	2	19.19	-0.91	0.532185091	20150413
eGFP as PrfA reporter	eGFP	PrfA reporter	5	45	2	19.19	-1.07	0.476318999	20150413
eGFP as SigB reporter	eGFP	SigB reporter	5	37	2	23.14	-3.98	0.063372467	20150413
eGFP as SigB reporter	eGFP	SigB reporter	5	37	2	22.91	-3.83	0.070316155	20150413
eGFP as SigB reporter	eGFP	SigB reporter	5	45	2	21.46	-2.98	0.126744935	20150413
eGFP as SigB reporter	eGFP	SigB reporter	5	45	2	21.53	-3.33	0.09944206	20150413
eGFP as PrfA reporter	eGFP	PrfA reporter	20	37	2	26.37	-5.5	0.022097087	20150413
eGFP as PrfA reporter	eGFP	PrfA reporter	20	37	2	26.27	-5.45	0.022876339	20150413
eGFP as PrfA reporter	eGFP	PrfA reporter	20	45	2	23.79	-5.51	0.021944451	20150413
eGFP as PrfA reporter	eGFP	PrfA reporter	20	45	2	23.91	-5.79	0.018073253	20150413
eGFP as SigB reporter	eGFP	SigB reporter	20	37	2	26.85	-7.69	0.004842608	20150413
eGFP as SigB reporter	eGFP	SigB reporter	20	37	2	26.22	-7.14	0.007089993	20150413
eGFP as SigB reporter	eGFP	SigB reporter	20	45	2	27.38	-8.9	0.002093308	20150413
eGFP as SigB reporter	eGFP	SigB reporter	20	45	2	27.1	-8.9	0.002093308	20150413
RpoB in PrfA reporter	RpoB	PrfA reporter	0	37	1	20.68			20150316
RpoB in PrfA reporter	RpoB	PrfA reporter	0	37	1	20.66			20150316
RpoB in PrfA reporter	RpoB	PrfA reporter	0	45	1	22.69			20150316
RpoB in PrfA reporter	RpoB	PrfA reporter	0	45	1	22.24			20150316
RpoB in SigB reporter	RpoB	SigB reporter	0	37	1	20.53			20150316
RpoB in SigB reporter	RpoB	SigB reporter	0	37	1	20.38			20150316
RpoB in SigB reporter	RpoB	SigB reporter	0	45	1	21.99			20150316
RpoB in SigB reporter	RpoB	SigB reporter	0	45	1	21.7			20150316
RpoB in PrfA reporter	RpoB	PrfA reporter	5	37	1	23.3	-2.62	0.162667732	20150316
RpoB in PrfA reporter	RpoB	PrfA reporter	5	37	1	23.35	-2.69	0.154963462	20150316
RpoB in PrfA reporter	RpoB	PrfA reporter	5	45	1	26.02	-3.33	0.09944206	20150316
RpoB in PrfA reporter	RpoB	PrfA reporter	5	45	1	26.06	-3.82	0.070805243	20150316
RpoB in SigB reporter	RpoB	SigB reporter	5	37	1	23.99	-3.46	0.090873282	20150316
RpoB in SigB reporter	RpoB	SigB reporter	5	37	1	24.17	-3.79	0.072293011	20150316
RpoB in SigB reporter	RpoB	SigB reporter	5	45	1	24.58	-2.59	0.166085727	20150316
RpoB in SigB reporter	RpoB	SigB reporter	5	45	1	24.3	-2.6	0.164938489	20150316
RpoB in PrfA reporter	RpoB	PrfA reporter	20	37	1	27.11	-6.43	0.01159784	20150316
RpoB in PrfA reporter	RpoB	PrfA reporter	20	37	1	27.08	-6.42	0.01167851	20150316
RpoB in PrfA reporter	RpoB	PrfA reporter	20	45	1	27.71	-5.02	0.030819772	20150316
RpoB in PrfA reporter	RpoB	PrfA reporter	20	45	1	27.34	-5.1	0.029157281	20150316
RpoB in SigB reporter	RpoB	SigB reporter	20	37	1	27.7	-7.17	0.006944083	20150316
RpoB in SigB reporter	RpoB	SigB reporter	20	37	1	27.39	-7.01	0.007758535	20150316
RpoB in SigB reporter	RpoB	SigB reporter	20	45	1	27.51	-5.52	0.02179287	20150316
RpoB in SigB reporter	RpoB	SigB reporter	20	45	1	27.53	-5.83	0.017579039	20150316
RpoB in PrfA reporter	RpoB	PrfA reporter	0	37	2	21.05		1	20150413
RpoB in PrfA reporter	RpoB	PrfA reporter	0	37	2	20.66		1	20150413
RpoB in PrfA reporter	RpoB	PrfA reporter	0	45	2	20.61		1	20150413
RpoB in PrfA reporter	RpoB	PrfA reporter	0	45	2	20.42		1	20150413
RpoB in SigB reporter	RpoB	SigB reporter	0	37	2	19.29		1	20150413
RpoB in SigB reporter	RpoB	SigB reporter	0	37	2	19.31		1	20150413
RpoB in SigB reporter	RpoB	SigB reporter	0	45	2	19.5		1	20150413
RpoB in SigB reporter	RpoB	SigB reporter	0	45	2	19.3		1	20150413
RpoB in PrfA reporter	RpoB	PrfA reporter	5	37	2	23.66	-2.61	0.163799175	20150413
RpoB in PrfA reporter	RpoB	PrfA reporter	5	37	2	23.65	-2.99	0.125869444	20150413
RpoB in PrfA reporter	RpoB	PrfA reporter	5	45	2	23.09	-2.48	0.179244406	20150413
RpoB in PrfA reporter	RpoB	PrfA reporter	5	45	2	23.16	-2.74	0.149684838	20150413
RpoB in SigB reporter	RpoB	SigB reporter	5	37	2	23.14	-3.85	0.069348092	20150413
RpoB in SigB reporter	RpoB	SigB reporter	5	37	2	23.05	-3.74	0.074842419	20150413
RpoB in SigB reporter	RpoB	SigB reporter	5	45	2	23.66	-4.16	0.055939067	20150413
RpoB in SigB reporter	RpoB	SigB reporter	5	45	2	23.5	-4.2	0.05440941	20150413
RpoB in PrfA reporter	RpoB	PrfA reporter	20	37	2	27.66	-6.61	0.010237448	20150413
RpoB in PrfA reporter	RpoB	PrfA reporter	20	37	2	27.8	-7.14	0.007089993	20150413
RpoB in PrfA reporter	RpoB	PrfA reporter	20	45	2	27.87	-7.26	0.006524124	20150413
RpoB in PrfA reporter	RpoB	PrfA reporter	20	45	2	27.47	-7.05	0.007546378	20150413
RpoB in SigB reporter	RpoB	SigB reporter	20	37	2	27.31	-8.02	0.003852472	20150413
RpoB in SigB reporter	RpoB	SigB reporter	20	37	2	26.98	-7.67	0.004910208	20150413
RpoB in SigB reporter	RpoB	SigB reporter	20	45	2	28.15	-8.65	0.002489376	20150413
RpoB in SigB reporter	RpoB	SigB reporter	20	45	2	27.43	-8.13	0.003569654	20150413
