# Supplementary material for: Stochastic and Differential Activation of σB and PrfA in Listeria monocytogenes at the Single Cell Level under Different Environmental Stress Conditions
Source: Front Microbiol. 2017 Mar 14;8:348. doi: 10.3389/fmicb.2017.00348 (PMC5349113; doi:10.3389/fmicb.2017.00348)
Supplement: Supplementary file 1 [file Presentation1.ZIP › claudia_20170208/data/salt stress.csv]

strain	culture	medium	growth phase	stress/control	time	eGFP positive	time continuous	added
PrfA reporter in 10403s sigB mutant	BX	BHI	log phase	salt	t000	11.2	0	FALSCH
PrfA reporter in 10403s sigB mutant	BX	BHI	log phase	control	t000	11.2	0	FALSCH
PrfA reporter in 10403s sigB mutant	BY	BHI	log phase	salt	t000	13.5	0	FALSCH
PrfA reporter in 10403s sigB mutant	BY	BHI	log phase	control	t000	13.5	0	FALSCH
PrfA reporter in 10403s sigB mutant	BZ	BHI	log phase	salt	t000	52.4	0	FALSCH
PrfA reporter in 10403s sigB mutant	BZ	BHI	log phase	control	t000	52.4	0	FALSCH
PrfA reporter in 10403s sigB mutant	CA	BHI	log phase	salt	t000	15.7	0	FALSCH
PrfA reporter in 10403s sigB mutant	CA	BHI	log phase	control	t000	15.7	0	FALSCH
PrfA reporter in 10403s sigB mutant	CB	BHI	stationary phase	salt	t000	33.8	0	FALSCH
PrfA reporter in 10403s sigB mutant	CB	BHI	stationary phase	control	t000	33.8	0	FALSCH
PrfA reporter in 10403s sigB mutant	CC	BHI	stationary phase	salt	t000	15.4	0	FALSCH
PrfA reporter in 10403s sigB mutant	CC	BHI	stationary phase	control	t000	15.4	0	FALSCH
PrfA reporter in 10403s sigB mutant	CD	BHI	stationary phase	salt	t000	33.1	0	FALSCH
PrfA reporter in 10403s sigB mutant	CD	BHI	stationary phase	control	t000	33.1	0	FALSCH
PrfA reporter in 10403s sigB mutant	CT	PBS	log phase	salt	t000	7.2	0	FALSCH
PrfA reporter in 10403s sigB mutant	CT	PBS	log phase	control	t000	7.2	0	FALSCH
PrfA reporter in 10403s sigB mutant	CU	PBS	log phase	salt	t000	18.2	0	FALSCH
PrfA reporter in 10403s sigB mutant	CU	PBS	log phase	control	t000	18.2	0	FALSCH
PrfA reporter in 10403s sigB mutant	CV	PBS	log phase	salt	t000	11.9	0	FALSCH
PrfA reporter in 10403s sigB mutant	CV	PBS	log phase	control	t000	11.9	0	FALSCH
PrfA reporter in 10403s sigB mutant	CW	PBS	log phase	salt	t000	12.7	0	FALSCH
PrfA reporter in 10403s sigB mutant	CW	PBS	log phase	control	t000	12.7	0	FALSCH
PrfA reporter in 10403s sigB mutant	CX	PBS	stationary phase	salt	t000	33.8	0	FALSCH
PrfA reporter in 10403s sigB mutant	CX	PBS	stationary phase	control	t000	33.8	0	FALSCH
PrfA reporter in 10403s sigB mutant	CY	PBS	stationary phase	salt	t000	16.9	0	FALSCH
PrfA reporter in 10403s sigB mutant	CY	PBS	stationary phase	control	t000	16.9	0	FALSCH
PrfA reporter in 10403s sigB mutant	CZ	PBS	stationary phase	salt	t000	31.4	0	FALSCH
PrfA reporter in 10403s sigB mutant	CZ	PBS	stationary phase	control	t000	31.4	0	FALSCH
PrfA reporter in 10403s sigB mutant	BX	BHI	log phase	salt	t000 added	13.9	0	WAHR
PrfA reporter in 10403s sigB mutant	BX	BHI	log phase	control	t000 added	15.8	0	WAHR
PrfA reporter in 10403s sigB mutant	BY	BHI	log phase	salt	t000 added	25.3	0	WAHR
PrfA reporter in 10403s sigB mutant	BY	BHI	log phase	control	t000 added	16.5	0	WAHR
PrfA reporter in 10403s sigB mutant	BZ	BHI	log phase	salt	t000 added	33.9	0	WAHR
PrfA reporter in 10403s sigB mutant	BZ	BHI	log phase	control	t000 added	37	0	WAHR
PrfA reporter in 10403s sigB mutant	CB	BHI	stationary phase	salt	t000 added	39.5	0	WAHR
PrfA reporter in 10403s sigB mutant	CB	BHI	stationary phase	control	t000 added	34	0	WAHR
PrfA reporter in 10403s sigB mutant	CC	BHI	stationary phase	salt	t000 added	12.3	0	WAHR
PrfA reporter in 10403s sigB mutant	CC	BHI	stationary phase	control	t000 added	16.2	0	WAHR
PrfA reporter in 10403s sigB mutant	CD	BHI	stationary phase	salt	t000 added	37.5	0	WAHR
PrfA reporter in 10403s sigB mutant	CD	BHI	stationary phase	control	t000 added	38.1	0	WAHR
PrfA reporter in 10403s sigB mutant	CT	PBS	log phase	salt	t000 added	10.7	0	WAHR
PrfA reporter in 10403s sigB mutant	CT	PBS	log phase	control	t000 added	6.7	0	WAHR
PrfA reporter in 10403s sigB mutant	CU	PBS	log phase	salt	t000 added	32.1	0	WAHR
PrfA reporter in 10403s sigB mutant	CU	PBS	log phase	control	t000 added	18.9	0	WAHR
PrfA reporter in 10403s sigB mutant	CV	PBS	log phase	salt	t000 added	14.8	0	WAHR
PrfA reporter in 10403s sigB mutant	CV	PBS	log phase	control	t000 added	9.9	0	WAHR
PrfA reporter in 10403s sigB mutant	CX	PBS	stationary phase	salt	t000 added	48.3	0	WAHR
PrfA reporter in 10403s sigB mutant	CX	PBS	stationary phase	control	t000 added	38.2	0	WAHR
PrfA reporter in 10403s sigB mutant	CY	PBS	stationary phase	salt	t000 added	15.2	0	WAHR
PrfA reporter in 10403s sigB mutant	CY	PBS	stationary phase	control	t000 added	23	0	WAHR
PrfA reporter in 10403s sigB mutant	CZ	PBS	stationary phase	salt	t000 added	34.8	0	WAHR
PrfA reporter in 10403s sigB mutant	CZ	PBS	stationary phase	control	t000 added	34.4	0	WAHR
PrfA reporter in 10403s sigB mutant	BX	BHI	log phase	salt	t010	12.1	10	WAHR
PrfA reporter in 10403s sigB mutant	BX	BHI	log phase	control	t010	8.4	10	WAHR
PrfA reporter in 10403s sigB mutant	BY	BHI	log phase	salt	t010	22.3	10	WAHR
PrfA reporter in 10403s sigB mutant	BY	BHI	log phase	control	t010	13.8	10	WAHR
PrfA reporter in 10403s sigB mutant	BZ	BHI	log phase	salt	t010	33.4	10	WAHR
PrfA reporter in 10403s sigB mutant	BZ	BHI	log phase	control	t010	33.3	10	WAHR
PrfA reporter in 10403s sigB mutant	CB	BHI	stationary phase	salt	t010	35.5	10	WAHR
PrfA reporter in 10403s sigB mutant	CB	BHI	stationary phase	control	t010	28.1	10	WAHR
PrfA reporter in 10403s sigB mutant	CC	BHI	stationary phase	salt	t010	22	10	WAHR
PrfA reporter in 10403s sigB mutant	CC	BHI	stationary phase	control	t010	14.4	10	WAHR
PrfA reporter in 10403s sigB mutant	CD	BHI	stationary phase	salt	t010	40.3	10	WAHR
PrfA reporter in 10403s sigB mutant	CD	BHI	stationary phase	control	t010	44.4	10	WAHR
PrfA reporter in 10403s sigB mutant	CT	PBS	log phase	salt	t010	6.7	10	WAHR
PrfA reporter in 10403s sigB mutant	CT	PBS	log phase	control	t010	4.6	10	WAHR
PrfA reporter in 10403s sigB mutant	CV	PBS	log phase	salt	t010	11.6	10	WAHR
PrfA reporter in 10403s sigB mutant	CV	PBS	log phase	control	t010	6.9	10	WAHR
PrfA reporter in 10403s sigB mutant	CW	PBS	log phase	salt	t010	6.4	10	WAHR
PrfA reporter in 10403s sigB mutant	CW	PBS	log phase	control	t010	6.9	10	WAHR
PrfA reporter in 10403s sigB mutant	CX	PBS	stationary phase	salt	t010	45.9	10	WAHR
PrfA reporter in 10403s sigB mutant	CX	PBS	stationary phase	control	t010	42	10	WAHR
PrfA reporter in 10403s sigB mutant	CY	PBS	stationary phase	salt	t010	12.4	10	WAHR
PrfA reporter in 10403s sigB mutant	CY	PBS	stationary phase	control	t010	22.8	10	WAHR
PrfA reporter in 10403s sigB mutant	CZ	PBS	stationary phase	salt	t010	37.4	10	WAHR
PrfA reporter in 10403s sigB mutant	CZ	PBS	stationary phase	control	t010	33.2	10	WAHR
PrfA reporter in 10403s sigB mutant	BX	BHI	log phase	salt	t020	14.4	20	WAHR
PrfA reporter in 10403s sigB mutant	BX	BHI	log phase	control	t020	8.9	20	WAHR
PrfA reporter in 10403s sigB mutant	BY	BHI	log phase	salt	t020	29.7	20	WAHR
PrfA reporter in 10403s sigB mutant	BY	BHI	log phase	control	t020	15.3	20	WAHR
PrfA reporter in 10403s sigB mutant	BZ	BHI	log phase	salt	t020	32.2	20	WAHR
PrfA reporter in 10403s sigB mutant	BZ	BHI	log phase	control	t020	32	20	WAHR
PrfA reporter in 10403s sigB mutant	CB	BHI	stationary phase	salt	t020	38	20	WAHR
PrfA reporter in 10403s sigB mutant	CB	BHI	stationary phase	control	t020	33.6	20	WAHR
PrfA reporter in 10403s sigB mutant	CC	BHI	stationary phase	salt	t020	9.3	20	WAHR
PrfA reporter in 10403s sigB mutant	CC	BHI	stationary phase	control	t020	10.2	20	WAHR
PrfA reporter in 10403s sigB mutant	CD	BHI	stationary phase	salt	t020	34.7	20	WAHR
PrfA reporter in 10403s sigB mutant	CD	BHI	stationary phase	control	t020	42.8	20	WAHR
PrfA reporter in 10403s sigB mutant	CT	PBS	log phase	salt	t020	8.3	20	WAHR
PrfA reporter in 10403s sigB mutant	CT	PBS	log phase	control	t020	4.7	20	WAHR
PrfA reporter in 10403s sigB mutant	CV	PBS	log phase	salt	t020	17.3	20	WAHR
PrfA reporter in 10403s sigB mutant	CV	PBS	log phase	control	t020	10.2	20	WAHR
PrfA reporter in 10403s sigB mutant	CW	PBS	log phase	salt	t020	9.5	20	WAHR
PrfA reporter in 10403s sigB mutant	CW	PBS	log phase	control	t020	8	20	WAHR
PrfA reporter in 10403s sigB mutant	CX	PBS	stationary phase	salt	t020	43.8	20	WAHR
PrfA reporter in 10403s sigB mutant	CX	PBS	stationary phase	control	t020	43.2	20	WAHR
PrfA reporter in 10403s sigB mutant	CY	PBS	stationary phase	salt	t020	12.9	20	WAHR
PrfA reporter in 10403s sigB mutant	CY	PBS	stationary phase	control	t020	22.6	20	WAHR
PrfA reporter in 10403s sigB mutant	CZ	PBS	stationary phase	salt	t020	36.4	20	WAHR
PrfA reporter in 10403s sigB mutant	CZ	PBS	stationary phase	control	t020	37.3	20	WAHR
PrfA reporter in 10403s sigB mutant	BX	BHI	log phase	salt	t030	14.7	30	WAHR
PrfA reporter in 10403s sigB mutant	BX	BHI	log phase	control	t030	8.8	30	WAHR
PrfA reporter in 10403s sigB mutant	BY	BHI	log phase	salt	t030	31.4	30	WAHR
PrfA reporter in 10403s sigB mutant	BY	BHI	log phase	control	t030	13.8	30	WAHR
PrfA reporter in 10403s sigB mutant	BZ	BHI	log phase	salt	t030	33.3	30	WAHR
PrfA reporter in 10403s sigB mutant	BZ	BHI	log phase	control	t030	30.1	30	WAHR
PrfA reporter in 10403s sigB mutant	CB	BHI	stationary phase	salt	t030	32.4	30	WAHR
PrfA reporter in 10403s sigB mutant	CB	BHI	stationary phase	control	t030	33.2	30	WAHR
PrfA reporter in 10403s sigB mutant	CC	BHI	stationary phase	salt	t030	8.6	30	WAHR
PrfA reporter in 10403s sigB mutant	CC	BHI	stationary phase	control	t030	6.6	30	WAHR
PrfA reporter in 10403s sigB mutant	CD	BHI	stationary phase	salt	t030	41.9	30	WAHR
PrfA reporter in 10403s sigB mutant	CD	BHI	stationary phase	control	t030	41.5	30	WAHR
PrfA reporter in 10403s sigB mutant	CT	PBS	log phase	salt	t030	13.5	30	WAHR
PrfA reporter in 10403s sigB mutant	CT	PBS	log phase	control	t030	3.5	30	WAHR
PrfA reporter in 10403s sigB mutant	CV	PBS	log phase	salt	t030	15.7	30	WAHR
PrfA reporter in 10403s sigB mutant	CV	PBS	log phase	control	t030	7	30	WAHR
PrfA reporter in 10403s sigB mutant	CW	PBS	log phase	salt	t030	10.6	30	WAHR
PrfA reporter in 10403s sigB mutant	CW	PBS	log phase	control	t030	8.8	30	WAHR
PrfA reporter in 10403s sigB mutant	CX	PBS	stationary phase	salt	t030	45.7	30	WAHR
PrfA reporter in 10403s sigB mutant	CX	PBS	stationary phase	control	t030	42.2	30	WAHR
PrfA reporter in 10403s sigB mutant	CY	PBS	stationary phase	salt	t030	14.4	30	WAHR
PrfA reporter in 10403s sigB mutant	CY	PBS	stationary phase	control	t030	14.9	30	WAHR
PrfA reporter in 10403s sigB mutant	CZ	PBS	stationary phase	salt	t030	35.9	30	WAHR
PrfA reporter in 10403s sigB mutant	CZ	PBS	stationary phase	control	t030	28.5	30	WAHR
PrfA reporter in 10403s sigB mutant	BX	BHI	log phase	salt	t060	13.8	60	WAHR
PrfA reporter in 10403s sigB mutant	BX	BHI	log phase	control	t060	10.6	60	WAHR
PrfA reporter in 10403s sigB mutant	BY	BHI	log phase	salt	t060	22.7	60	WAHR
PrfA reporter in 10403s sigB mutant	BY	BHI	log phase	control	t060	17.4	60	WAHR
PrfA reporter in 10403s sigB mutant	BZ	BHI	log phase	salt	t060	35.9	60	WAHR
PrfA reporter in 10403s sigB mutant	BZ	BHI	log phase	control	t060	34.7	60	WAHR
PrfA reporter in 10403s sigB mutant	CB	BHI	stationary phase	salt	t060	35.5	60	WAHR
PrfA reporter in 10403s sigB mutant	CB	BHI	stationary phase	control	t060	32.7	60	WAHR
PrfA reporter in 10403s sigB mutant	CC	BHI	stationary phase	salt	t060	10.3	60	WAHR
PrfA reporter in 10403s sigB mutant	CC	BHI	stationary phase	control	t060	10.2	60	WAHR
PrfA reporter in 10403s sigB mutant	CD	BHI	stationary phase	salt	t060	41.3	60	WAHR
PrfA reporter in 10403s sigB mutant	CD	BHI	stationary phase	control	t060	47.4	60	WAHR
PrfA reporter in 10403s sigB mutant	CT	PBS	log phase	salt	t060	11.4	60	WAHR
PrfA reporter in 10403s sigB mutant	CT	PBS	log phase	control	t060	7.2	60	WAHR
PrfA reporter in 10403s sigB mutant	CV	PBS	log phase	salt	t060	12.5	60	WAHR
PrfA reporter in 10403s sigB mutant	CV	PBS	log phase	control	t060	6.8	60	WAHR
PrfA reporter in 10403s sigB mutant	CW	PBS	log phase	salt	t060	12.1	60	WAHR
PrfA reporter in 10403s sigB mutant	CW	PBS	log phase	control	t060	10.5	60	WAHR
PrfA reporter in 10403s sigB mutant	CX	PBS	stationary phase	salt	t060	36.7	60	WAHR
PrfA reporter in 10403s sigB mutant	CX	PBS	stationary phase	control	t060	54.1	60	WAHR
PrfA reporter in 10403s sigB mutant	CY	PBS	stationary phase	salt	t060	22.3	60	WAHR
PrfA reporter in 10403s sigB mutant	CY	PBS	stationary phase	control	t060	16.4	60	WAHR
PrfA reporter in 10403s sigB mutant	CZ	PBS	stationary phase	salt	t060	33.9	60	WAHR
PrfA reporter in 10403s sigB mutant	CZ	PBS	stationary phase	control	t060	21.3	60	WAHR
PrfA reporter in 10403s sigB mutant	BX	BHI	log phase	salt	t100	15.4	100	WAHR
PrfA reporter in 10403s sigB mutant	BX	BHI	log phase	control	t100	10	100	WAHR
PrfA reporter in 10403s sigB mutant	BY	BHI	log phase	salt	t100	34.3	100	WAHR
PrfA reporter in 10403s sigB mutant	BY	BHI	log phase	control	t100	26.4	100	WAHR
PrfA reporter in 10403s sigB mutant	BZ	BHI	log phase	salt	t100	32.2	100	WAHR
PrfA reporter in 10403s sigB mutant	BZ	BHI	log phase	control	t100	63.4	100	WAHR
PrfA reporter in 10403s sigB mutant	CB	BHI	stationary phase	salt	t100	42.7	100	WAHR
PrfA reporter in 10403s sigB mutant	CB	BHI	stationary phase	control	t100	37.2	100	WAHR
PrfA reporter in 10403s sigB mutant	CC	BHI	stationary phase	salt	t100	10.6	100	WAHR
PrfA reporter in 10403s sigB mutant	CC	BHI	stationary phase	control	t100	15.4	100	WAHR
PrfA reporter in 10403s sigB mutant	CD	BHI	stationary phase	salt	t100	38.8	100	WAHR
PrfA reporter in 10403s sigB mutant	CD	BHI	stationary phase	control	t100	48.7	100	WAHR
PrfA reporter in 10403s sigB mutant	CT	PBS	log phase	salt	t100	25.1	100	WAHR
PrfA reporter in 10403s sigB mutant	CT	PBS	log phase	control	t100	36.5	100	WAHR
PrfA reporter in 10403s sigB mutant	CU	PBS	log phase	salt	t100	16.1	100	WAHR
PrfA reporter in 10403s sigB mutant	CU	PBS	log phase	control	t100	26.4	100	WAHR
PrfA reporter in 10403s sigB mutant	CV	PBS	log phase	salt	t100	22.6	100	WAHR
PrfA reporter in 10403s sigB mutant	CV	PBS	log phase	control	t100	7.1	100	WAHR
PrfA reporter in 10403s sigB mutant	CX	PBS	stationary phase	salt	t100	47.7	100	WAHR
PrfA reporter in 10403s sigB mutant	CX	PBS	stationary phase	control	t100	64.8	100	WAHR
PrfA reporter in 10403s sigB mutant	CY	PBS	stationary phase	salt	t100	33.1	100	WAHR
PrfA reporter in 10403s sigB mutant	CY	PBS	stationary phase	control	t100	20	100	WAHR
PrfA reporter in 10403s sigB mutant	CZ	PBS	stationary phase	salt	t100	38	100	WAHR
PrfA reporter in 10403s sigB mutant	CZ	PBS	stationary phase	control	t100	30	100	WAHR
PrfA reporter in 10403s sigB mutant	BX	BHI	log phase	salt	t150	45.1	150	WAHR
PrfA reporter in 10403s sigB mutant	BX	BHI	log phase	control	t150	11.2	150	WAHR
PrfA reporter in 10403s sigB mutant	BY	BHI	log phase	salt	t150	68.3	150	WAHR
PrfA reporter in 10403s sigB mutant	BY	BHI	log phase	control	t150	29.7	150	WAHR
PrfA reporter in 10403s sigB mutant	BZ	BHI	log phase	salt	t150	30.6	150	WAHR
PrfA reporter in 10403s sigB mutant	BZ	BHI	log phase	control	t150	75	150	WAHR
PrfA reporter in 10403s sigB mutant	CB	BHI	stationary phase	salt	t150	45.7	150	WAHR
PrfA reporter in 10403s sigB mutant	CB	BHI	stationary phase	control	t150	48.7	150	WAHR
PrfA reporter in 10403s sigB mutant	CC	BHI	stationary phase	salt	t150	13.2	150	WAHR
PrfA reporter in 10403s sigB mutant	CC	BHI	stationary phase	control	t150	13.4	150	WAHR
PrfA reporter in 10403s sigB mutant	CD	BHI	stationary phase	salt	t150	33.9	150	WAHR
PrfA reporter in 10403s sigB mutant	CD	BHI	stationary phase	control	t150	48	150	WAHR
PrfA reporter in 10403s sigB mutant	CT	PBS	log phase	salt	t150	77.7	150	WAHR
PrfA reporter in 10403s sigB mutant	CT	PBS	log phase	control	t150	42.8	150	WAHR
PrfA reporter in 10403s sigB mutant	CU	PBS	log phase	salt	t150	46.8	150	WAHR
PrfA reporter in 10403s sigB mutant	CU	PBS	log phase	control	t150	30.4	150	WAHR
PrfA reporter in 10403s sigB mutant	CV	PBS	log phase	salt	t150	43.8	150	WAHR
PrfA reporter in 10403s sigB mutant	CV	PBS	log phase	control	t150	13.4	150	WAHR
PrfA reporter in 10403s sigB mutant	CX	PBS	stationary phase	salt	t150	37.1	150	WAHR
PrfA reporter in 10403s sigB mutant	CX	PBS	stationary phase	control	t150	81.3	150	WAHR
PrfA reporter in 10403s sigB mutant	CY	PBS	stationary phase	salt	t150	35	150	WAHR
PrfA reporter in 10403s sigB mutant	CY	PBS	stationary phase	control	t150	18.1	150	WAHR
PrfA reporter in 10403s sigB mutant	CZ	PBS	stationary phase	salt	t150	39	150	WAHR
PrfA reporter in 10403s sigB mutant	CZ	PBS	stationary phase	control	t150	35.5	150	WAHR
PrfA reporter in 10403s sigB mutant	BY	BHI	log phase	salt	t200	88	200	WAHR
PrfA reporter in 10403s sigB mutant	BY	BHI	log phase	control	t200	37.8	200	WAHR
PrfA reporter in 10403s sigB mutant	BZ	BHI	log phase	salt	t200	27.7	200	WAHR
PrfA reporter in 10403s sigB mutant	BZ	BHI	log phase	control	t200	77.6	200	WAHR
PrfA reporter in 10403s sigB mutant	CA	BHI	log phase	salt	t200	91.3	200	WAHR
PrfA reporter in 10403s sigB mutant	CA	BHI	log phase	control	t200	71.2	200	WAHR
PrfA reporter in 10403s sigB mutant	CB	BHI	stationary phase	salt	t200	50.4	200	WAHR
PrfA reporter in 10403s sigB mutant	CB	BHI	stationary phase	control	t200	49.5	200	WAHR
PrfA reporter in 10403s sigB mutant	CC	BHI	stationary phase	salt	t200	12.2	200	WAHR
PrfA reporter in 10403s sigB mutant	CC	BHI	stationary phase	control	t200	9.7	200	WAHR
PrfA reporter in 10403s sigB mutant	CD	BHI	stationary phase	salt	t200	36	200	WAHR
PrfA reporter in 10403s sigB mutant	CD	BHI	stationary phase	control	t200	57.9	200	WAHR
PrfA reporter in 10403s sigB mutant	CT	PBS	log phase	salt	t200	77.9	200	WAHR
PrfA reporter in 10403s sigB mutant	CT	PBS	log phase	control	t200	15.3	200	WAHR
PrfA reporter in 10403s sigB mutant	CU	PBS	log phase	salt	t200	85.1	200	WAHR
PrfA reporter in 10403s sigB mutant	CU	PBS	log phase	control	t200	49.1	200	WAHR
PrfA reporter in 10403s sigB mutant	CV	PBS	log phase	salt	t200	53	200	WAHR
PrfA reporter in 10403s sigB mutant	CV	PBS	log phase	control	t200	22	200	WAHR
PrfA reporter in 10403s sigB mutant	CX	PBS	stationary phase	salt	t200	66.1	200	WAHR
PrfA reporter in 10403s sigB mutant	CX	PBS	stationary phase	control	t200	77.7	200	WAHR
PrfA reporter in 10403s sigB mutant	CY	PBS	stationary phase	salt	t200	45.1	200	WAHR
PrfA reporter in 10403s sigB mutant	CY	PBS	stationary phase	control	t200	20.4	200	WAHR
PrfA reporter in 10403s sigB mutant	CZ	PBS	stationary phase	salt	t200	38.4	200	WAHR
PrfA reporter in 10403s sigB mutant	CZ	PBS	stationary phase	control	t200	33.8	200	WAHR
PrfA reporter in 10403s wt	BL	BHI	log phase	salt	t000	1.3	0	FALSCH
PrfA reporter in 10403s wt	BL	BHI	log phase	control	t000	1.3	0	FALSCH
PrfA reporter in 10403s wt	BM	BHI	log phase	salt	t000	8.2	0	FALSCH
PrfA reporter in 10403s wt	BM	BHI	log phase	control	t000	8.2	0	FALSCH
PrfA reporter in 10403s wt	BN	BHI	log phase	salt	t000	5.3	0	FALSCH
PrfA reporter in 10403s wt	BN	BHI	log phase	control	t000	5.3	0	FALSCH
PrfA reporter in 10403s wt	BO	BHI	log phase	salt	t000	34.1	0	FALSCH
PrfA reporter in 10403s wt	BO	BHI	log phase	control	t000	34.1	0	FALSCH
PrfA reporter in 10403s wt	BP	BHI	log phase	salt	t000	12.6	0	FALSCH
PrfA reporter in 10403s wt	BP	BHI	log phase	control	t000	12.6	0	FALSCH
PrfA reporter in 10403s wt	BP	BHI	log phase	salt	t000	12.6	0	FALSCH
PrfA reporter in 10403s wt	BP	BHI	log phase	control	t000	12.6	0	FALSCH
PrfA reporter in 10403s wt	BR	BHI	stationary phase	salt	t000	11.8	0	FALSCH
PrfA reporter in 10403s wt	BR	BHI	stationary phase	control	t000	11.8	0	FALSCH
PrfA reporter in 10403s wt	BS	BHI	stationary phase	salt	t000	8.4	0	FALSCH
PrfA reporter in 10403s wt	BS	BHI	stationary phase	control	t000	8.4	0	FALSCH
PrfA reporter in 10403s wt	BT	BHI	stationary phase	salt	t000	10.9	0	FALSCH
PrfA reporter in 10403s wt	BT	BHI	stationary phase	control	t000	10.9	0	FALSCH
PrfA reporter in 10403s wt	BU	BHI	stationary phase	salt	t000	25.7	0	FALSCH
PrfA reporter in 10403s wt	BU	BHI	stationary phase	control	t000	25.7	0	FALSCH
PrfA reporter in 10403s wt	BU	BHI	stationary phase	salt	t000	25.7	0	FALSCH
PrfA reporter in 10403s wt	BU	BHI	stationary phase	control	t000	25.7	0	FALSCH
PrfA reporter in 10403s wt	BU	BHI	stationary phase	salt	t000	25.7	0	FALSCH
PrfA reporter in 10403s wt	BU	BHI	stationary phase	control	t000	25.7	0	FALSCH
PrfA reporter in 10403s wt	CL	PBS	log phase	salt	t000	2	0	FALSCH
PrfA reporter in 10403s wt	CL	PBS	log phase	control	t000	2	0	FALSCH
PrfA reporter in 10403s wt	CM	PBS	log phase	salt	t000	10.3	0	FALSCH
PrfA reporter in 10403s wt	CM	PBS	log phase	control	t000	10.3	0	FALSCH
PrfA reporter in 10403s wt	CN	PBS	log phase	salt	t000	11.9	0	FALSCH
PrfA reporter in 10403s wt	CN	PBS	log phase	control	t000	11.9	0	FALSCH
PrfA reporter in 10403s wt	CO	PBS	log phase	salt	t000	14.4	0	FALSCH
PrfA reporter in 10403s wt	CO	PBS	log phase	control	t000	14.4	0	FALSCH
PrfA reporter in 10403s wt	CP	PBS	stationary phase	salt	t000	25.1	0	FALSCH
PrfA reporter in 10403s wt	CP	PBS	stationary phase	control	t000	25.1	0	FALSCH
PrfA reporter in 10403s wt	CQ	PBS	log phase	salt	t000	13	0	FALSCH
PrfA reporter in 10403s wt	CQ	PBS	log phase	control	t000	13	0	FALSCH
PrfA reporter in 10403s wt	CR	PBS	stationary phase	salt	t000	20.2	0	FALSCH
PrfA reporter in 10403s wt	CR	PBS	stationary phase	control	t000	20.2	0	FALSCH
PrfA reporter in 10403s wt	CS	PBS	stationary phase	salt	t000	25.7	0	FALSCH
PrfA reporter in 10403s wt	CS	PBS	stationary phase	control	t000	25.7	0	FALSCH
PrfA reporter in 10403s wt	BL	BHI	log phase	salt	t000 added	2.1	0	WAHR
PrfA reporter in 10403s wt	BL	BHI	log phase	control	t000 added	1.1	0	WAHR
PrfA reporter in 10403s wt	BM	BHI	log phase	salt	t000 added	10.5	0	WAHR
PrfA reporter in 10403s wt	BM	BHI	log phase	control	t000 added	9.1	0	WAHR
PrfA reporter in 10403s wt	BN	BHI	log phase	salt	t000 added	14.1	0	WAHR
PrfA reporter in 10403s wt	BN	BHI	log phase	control	t000 added	6.7	0	WAHR
PrfA reporter in 10403s wt	BO	BHI	log phase	salt	t000 added	13.9	0	WAHR
PrfA reporter in 10403s wt	BO	BHI	log phase	control	t000 added	20.7	0	WAHR
PrfA reporter in 10403s wt	BR	BHI	stationary phase	salt	t000 added	17.2	0	WAHR
PrfA reporter in 10403s wt	BR	BHI	stationary phase	control	t000 added	23.1	0	WAHR
PrfA reporter in 10403s wt	BS	BHI	stationary phase	salt	t000 added	12.1	0	WAHR
PrfA reporter in 10403s wt	BS	BHI	stationary phase	control	t000 added	9.8	0	WAHR
PrfA reporter in 10403s wt	BT	BHI	stationary phase	salt	t000 added	13.5	0	WAHR
PrfA reporter in 10403s wt	BT	BHI	stationary phase	control	t000 added	14.6	0	WAHR
PrfA reporter in 10403s wt	CL	PBS	log phase	salt	t000 added	15.2	0	WAHR
PrfA reporter in 10403s wt	CL	PBS	log phase	control	t000 added	4.4	0	WAHR
PrfA reporter in 10403s wt	CM	PBS	log phase	salt	t000 added	8.8	0	WAHR
PrfA reporter in 10403s wt	CM	PBS	log phase	control	t000 added	6.2	0	WAHR
PrfA reporter in 10403s wt	CN	PBS	log phase	salt	t000 added	17.2	0	WAHR
PrfA reporter in 10403s wt	CN	PBS	log phase	control	t000 added	9.8	0	WAHR
PrfA reporter in 10403s wt	CO	PBS	log phase	salt	t000 added	9	0	WAHR
PrfA reporter in 10403s wt	CO	PBS	log phase	control	t000 added	9	0	WAHR
PrfA reporter in 10403s wt	CP	PBS	stationary phase	salt	t000 added	28	0	WAHR
PrfA reporter in 10403s wt	CP	PBS	stationary phase	control	t000 added	25.1	0	WAHR
PrfA reporter in 10403s wt	CQ	PBS	log phase	salt	t000 added	14.9	0	WAHR
PrfA reporter in 10403s wt	CQ	PBS	log phase	control	t000 added	18.5	0	WAHR
PrfA reporter in 10403s wt	CR	PBS	stationary phase	salt	t000 added	23.7	0	WAHR
PrfA reporter in 10403s wt	CR	PBS	stationary phase	control	t000 added	22.8	0	WAHR
PrfA reporter in 10403s wt	BL	BHI	log phase	salt	t010	2.1	10	WAHR
PrfA reporter in 10403s wt	BL	BHI	log phase	control	t010	0.9	10	WAHR
PrfA reporter in 10403s wt	BN	BHI	log phase	salt	t010	13	10	WAHR
PrfA reporter in 10403s wt	BN	BHI	log phase	control	t010	5.6	10	WAHR
PrfA reporter in 10403s wt	BO	BHI	log phase	salt	t010	18.9	10	WAHR
PrfA reporter in 10403s wt	BO	BHI	log phase	control	t010	29.7	10	WAHR
PrfA reporter in 10403s wt	BR	BHI	stationary phase	salt	t010	25.3	10	WAHR
PrfA reporter in 10403s wt	BR	BHI	stationary phase	control	t010	22	10	WAHR
PrfA reporter in 10403s wt	BS	BHI	stationary phase	salt	t010	14	10	WAHR
PrfA reporter in 10403s wt	BS	BHI	stationary phase	control	t010	13.9	10	WAHR
PrfA reporter in 10403s wt	BT	BHI	stationary phase	salt	t010	27.7	10	WAHR
PrfA reporter in 10403s wt	BT	BHI	stationary phase	control	t010	13.2	10	WAHR
PrfA reporter in 10403s wt	CL	PBS	log phase	salt	t010	10.5	10	WAHR
PrfA reporter in 10403s wt	CL	PBS	log phase	control	t010	4.3	10	WAHR
PrfA reporter in 10403s wt	CM	PBS	log phase	salt	t010	11.9	10	WAHR
PrfA reporter in 10403s wt	CM	PBS	log phase	control	t010	5	10	WAHR
PrfA reporter in 10403s wt	CN	PBS	log phase	salt	t010	12.5	10	WAHR
PrfA reporter in 10403s wt	CN	PBS	log phase	control	t010	7.5	10	WAHR
PrfA reporter in 10403s wt	CO	PBS	log phase	salt	t010	10.8	10	WAHR
PrfA reporter in 10403s wt	CO	PBS	log phase	control	t010	10.8	10	WAHR
PrfA reporter in 10403s wt	CP	PBS	stationary phase	salt	t010	24.5	10	WAHR
PrfA reporter in 10403s wt	CP	PBS	stationary phase	control	t010	15.4	10	WAHR
PrfA reporter in 10403s wt	CQ	PBS	log phase	salt	t010	7.7	10	WAHR
PrfA reporter in 10403s wt	CQ	PBS	log phase	control	t010	14.9	10	WAHR
PrfA reporter in 10403s wt	CR	PBS	stationary phase	salt	t010	23.9	10	WAHR
PrfA reporter in 10403s wt	CR	PBS	stationary phase	control	t010	23.5	10	WAHR
PrfA reporter in 10403s wt	BL	BHI	log phase	salt	t020	2.3	20	WAHR
PrfA reporter in 10403s wt	BL	BHI	log phase	control	t020	0.8	20	WAHR
PrfA reporter in 10403s wt	BN	BHI	log phase	salt	t020	8.1	20	WAHR
PrfA reporter in 10403s wt	BN	BHI	log phase	control	t020	11.8	20	WAHR
PrfA reporter in 10403s wt	BO	BHI	log phase	salt	t020	21.3	20	WAHR
PrfA reporter in 10403s wt	BO	BHI	log phase	control	t020	26	20	WAHR
PrfA reporter in 10403s wt	BR	BHI	stationary phase	salt	t020	28.4	20	WAHR
PrfA reporter in 10403s wt	BR	BHI	stationary phase	control	t020	24.5	20	WAHR
PrfA reporter in 10403s wt	BS	BHI	stationary phase	salt	t020	17.7	20	WAHR
PrfA reporter in 10403s wt	BS	BHI	stationary phase	control	t020	13.3	20	WAHR
PrfA reporter in 10403s wt	BT	BHI	stationary phase	salt	t020	14.8	20	WAHR
PrfA reporter in 10403s wt	BT	BHI	stationary phase	control	t020	11.5	20	WAHR
PrfA reporter in 10403s wt	CL	PBS	log phase	salt	t020	14.6	20	WAHR
PrfA reporter in 10403s wt	CL	PBS	log phase	control	t020	3.8	20	WAHR
PrfA reporter in 10403s wt	CM	PBS	log phase	salt	t020	8.5	20	WAHR
PrfA reporter in 10403s wt	CM	PBS	log phase	control	t020	3.7	20	WAHR
PrfA reporter in 10403s wt	CN	PBS	log phase	salt	t020	13.7	20	WAHR
PrfA reporter in 10403s wt	CN	PBS	log phase	control	t020	6.9	20	WAHR
PrfA reporter in 10403s wt	CP	PBS	stationary phase	salt	t020	31.6	20	WAHR
PrfA reporter in 10403s wt	CP	PBS	stationary phase	control	t020	19.4	20	WAHR
PrfA reporter in 10403s wt	CQ	PBS	log phase	salt	t020	7.4	20	WAHR
PrfA reporter in 10403s wt	CQ	PBS	log phase	control	t020	14.3	20	WAHR
PrfA reporter in 10403s wt	CR	PBS	stationary phase	salt	t020	19.2	20	WAHR
PrfA reporter in 10403s wt	CR	PBS	stationary phase	control	t020	20.7	20	WAHR
PrfA reporter in 10403s wt	BL	BHI	log phase	salt	t030	2.5	30	WAHR
PrfA reporter in 10403s wt	BL	BHI	log phase	control	t030	1.2	30	WAHR
PrfA reporter in 10403s wt	BN	BHI	log phase	salt	t030	11.8	30	WAHR
PrfA reporter in 10403s wt	BN	BHI	log phase	control	t030	6.5	30	WAHR
PrfA reporter in 10403s wt	BO	BHI	log phase	salt	t030	23.9	30	WAHR
PrfA reporter in 10403s wt	BO	BHI	log phase	control	t030	21.3	30	WAHR
PrfA reporter in 10403s wt	BR	BHI	stationary phase	salt	t030	26.2	30	WAHR
PrfA reporter in 10403s wt	BR	BHI	stationary phase	control	t030	25.8	30	WAHR
PrfA reporter in 10403s wt	BS	BHI	stationary phase	salt	t030	21.3	30	WAHR
PrfA reporter in 10403s wt	BS	BHI	stationary phase	control	t030	14.6	30	WAHR
PrfA reporter in 10403s wt	BT	BHI	stationary phase	salt	t030	16.3	30	WAHR
PrfA reporter in 10403s wt	BT	BHI	stationary phase	control	t030	10.9	30	WAHR
PrfA reporter in 10403s wt	CL	PBS	log phase	salt	t030	10.7	30	WAHR
PrfA reporter in 10403s wt	CL	PBS	log phase	control	t030	3.6	30	WAHR
PrfA reporter in 10403s wt	CM	PBS	log phase	salt	t030	9.2	30	WAHR
PrfA reporter in 10403s wt	CM	PBS	log phase	control	t030	2.9	30	WAHR
PrfA reporter in 10403s wt	CN	PBS	log phase	salt	t030	18.9	30	WAHR
PrfA reporter in 10403s wt	CN	PBS	log phase	control	t030	3.3	30	WAHR
PrfA reporter in 10403s wt	CO	PBS	log phase	salt	t030	17	30	WAHR
PrfA reporter in 10403s wt	CO	PBS	log phase	control	t030	17	30	WAHR
PrfA reporter in 10403s wt	CP	PBS	stationary phase	salt	t030	24.8	30	WAHR
PrfA reporter in 10403s wt	CP	PBS	stationary phase	control	t030	22.3	30	WAHR
PrfA reporter in 10403s wt	CQ	PBS	log phase	salt	t030	12.6	30	WAHR
PrfA reporter in 10403s wt	CQ	PBS	log phase	control	t030	11.9	30	WAHR
PrfA reporter in 10403s wt	CR	PBS	stationary phase	salt	t030	22.1	30	WAHR
PrfA reporter in 10403s wt	CR	PBS	stationary phase	control	t030	21.2	30	WAHR
PrfA reporter in 10403s wt	BL	BHI	log phase	salt	t060	2.4	60	WAHR
PrfA reporter in 10403s wt	BL	BHI	log phase	control	t060	1.1	60	WAHR
PrfA reporter in 10403s wt	BN	BHI	log phase	salt	t060	11.7	60	WAHR
PrfA reporter in 10403s wt	BN	BHI	log phase	control	t060	7.9	60	WAHR
PrfA reporter in 10403s wt	BO	BHI	log phase	salt	t060	19.2	60	WAHR
PrfA reporter in 10403s wt	BO	BHI	log phase	control	t060	25.9	60	WAHR
PrfA reporter in 10403s wt	BR	BHI	stationary phase	salt	t060	27.2	60	WAHR
PrfA reporter in 10403s wt	BR	BHI	stationary phase	control	t060	18.4	60	WAHR
PrfA reporter in 10403s wt	BS	BHI	stationary phase	salt	t060	31.3	60	WAHR
PrfA reporter in 10403s wt	BS	BHI	stationary phase	control	t060	20.1	60	WAHR
PrfA reporter in 10403s wt	BT	BHI	stationary phase	salt	t060	20.1	60	WAHR
PrfA reporter in 10403s wt	BT	BHI	stationary phase	control	t060	11.8	60	WAHR
PrfA reporter in 10403s wt	CL	PBS	log phase	salt	t060	16.1	60	WAHR
PrfA reporter in 10403s wt	CL	PBS	log phase	control	t060	2.1	60	WAHR
PrfA reporter in 10403s wt	CM	PBS	log phase	salt	t060	12.5	60	WAHR
PrfA reporter in 10403s wt	CM	PBS	log phase	control	t060	3.3	60	WAHR
PrfA reporter in 10403s wt	CN	PBS	log phase	salt	t060	12.6	60	WAHR
PrfA reporter in 10403s wt	CN	PBS	log phase	control	t060	5.5	60	WAHR
PrfA reporter in 10403s wt	CO	PBS	log phase	salt	t060	17.9	60	WAHR
PrfA reporter in 10403s wt	CO	PBS	log phase	control	t060	17.9	60	WAHR
PrfA reporter in 10403s wt	CP	PBS	stationary phase	salt	t060	19	60	WAHR
PrfA reporter in 10403s wt	CP	PBS	stationary phase	control	t060	40.9	60	WAHR
PrfA reporter in 10403s wt	CQ	PBS	log phase	salt	t060	24.1	60	WAHR
PrfA reporter in 10403s wt	CR	PBS	stationary phase	salt	t060	23.6	60	WAHR
PrfA reporter in 10403s wt	CR	PBS	stationary phase	control	t060	28.2	60	WAHR
PrfA reporter in 10403s wt	CS	PBS	stationary phase	salt	t060	24.8	60	WAHR
PrfA reporter in 10403s wt	CS	PBS	stationary phase	control	t060	23.1	60	WAHR
PrfA reporter in 10403s wt	BL	BHI	log phase	salt	t100	2.7	100	WAHR
PrfA reporter in 10403s wt	BL	BHI	log phase	control	t100	1.2	100	WAHR
PrfA reporter in 10403s wt	BM	BHI	log phase	salt	t100	72.8	100	WAHR
PrfA reporter in 10403s wt	BM	BHI	log phase	control	t100	14.2	100	WAHR
PrfA reporter in 10403s wt	BN	BHI	log phase	salt	t100	15.9	100	WAHR
PrfA reporter in 10403s wt	BN	BHI	log phase	control	t100	11.9	100	WAHR
PrfA reporter in 10403s wt	BO	BHI	log phase	salt	t100	25	100	WAHR
PrfA reporter in 10403s wt	BO	BHI	log phase	control	t100	68.5	100	WAHR
PrfA reporter in 10403s wt	BU	BHI	stationary phase	salt	t100	28.1	100	WAHR
PrfA reporter in 10403s wt	BU	BHI	stationary phase	control	t100	24	100	WAHR
PrfA reporter in 10403s wt	BU	BHI	stationary phase	salt	t100	31.4	100	WAHR
PrfA reporter in 10403s wt	BU	BHI	stationary phase	control	t100	27.6	100	WAHR
PrfA reporter in 10403s wt	BU	BHI	stationary phase	salt	t100	27.5	100	WAHR
PrfA reporter in 10403s wt	BU	BHI	stationary phase	control	t100	33.5	100	WAHR
PrfA reporter in 10403s wt	CM	PBS	log phase	salt	t100	22.4	100	WAHR
PrfA reporter in 10403s wt	CM	PBS	log phase	control	t100	4	100	WAHR
PrfA reporter in 10403s wt	CN	PBS	log phase	salt	t100	24.9	100	WAHR
PrfA reporter in 10403s wt	CN	PBS	log phase	control	t100	9	100	WAHR
PrfA reporter in 10403s wt	CO	PBS	log phase	salt	t100	25.9	100	WAHR
PrfA reporter in 10403s wt	CO	PBS	log phase	control	t100	25.9	100	WAHR
PrfA reporter in 10403s wt	CP	PBS	stationary phase	salt	t100	29.8	100	WAHR
PrfA reporter in 10403s wt	CP	PBS	stationary phase	control	t100	61.1	100	WAHR
PrfA reporter in 10403s wt	CQ	PBS	log phase	salt	t100	45.2	100	WAHR
PrfA reporter in 10403s wt	CQ	PBS	log phase	control	t100	23.3	100	WAHR
PrfA reporter in 10403s wt	CR	PBS	stationary phase	salt	t100	24.4	100	WAHR
PrfA reporter in 10403s wt	CR	PBS	stationary phase	control	t100	31.5	100	WAHR
PrfA reporter in 10403s wt	BL	BHI	log phase	salt	t150	5.2	150	WAHR
PrfA reporter in 10403s wt	BL	BHI	log phase	control	t150	1.5	150	WAHR
PrfA reporter in 10403s wt	BM	BHI	log phase	salt	t150	78.7	150	WAHR
PrfA reporter in 10403s wt	BM	BHI	log phase	control	t150	22.3	150	WAHR
PrfA reporter in 10403s wt	BN	BHI	log phase	salt	t150	55.1	150	WAHR
PrfA reporter in 10403s wt	BN	BHI	log phase	control	t150	10.5	150	WAHR
PrfA reporter in 10403s wt	BO	BHI	log phase	salt	t150	21.8	150	WAHR
PrfA reporter in 10403s wt	BO	BHI	log phase	control	t150	76.2	150	WAHR
PrfA reporter in 10403s wt	BU	BHI	stationary phase	salt	t150	38.1	150	WAHR
PrfA reporter in 10403s wt	BU	BHI	stationary phase	control	t150	56.2	150	WAHR
PrfA reporter in 10403s wt	BU	BHI	stationary phase	salt	t150	41.5	150	WAHR
PrfA reporter in 10403s wt	BU	BHI	stationary phase	control	t150	45	150	WAHR
PrfA reporter in 10403s wt	BU	BHI	stationary phase	salt	t150	36.7	150	WAHR
PrfA reporter in 10403s wt	BU	BHI	stationary phase	control	t150	43.4	150	WAHR
PrfA reporter in 10403s wt	CM	PBS	log phase	salt	t150	87.6	150	WAHR
PrfA reporter in 10403s wt	CM	PBS	log phase	control	t150	9.7	150	WAHR
PrfA reporter in 10403s wt	CN	PBS	log phase	salt	t150	52.5	150	WAHR
PrfA reporter in 10403s wt	CN	PBS	log phase	control	t150	18.8	150	WAHR
PrfA reporter in 10403s wt	CO	PBS	log phase	salt	t150	31.3	150	WAHR
PrfA reporter in 10403s wt	CO	PBS	log phase	control	t150	31.3	150	WAHR
PrfA reporter in 10403s wt	CP	PBS	stationary phase	salt	t150	34.4	150	WAHR
PrfA reporter in 10403s wt	CP	PBS	stationary phase	control	t150	87.3	150	WAHR
PrfA reporter in 10403s wt	CQ	PBS	log phase	salt	t150	71.1	150	WAHR
PrfA reporter in 10403s wt	CQ	PBS	log phase	control	t150	11.8	150	WAHR
PrfA reporter in 10403s wt	CR	PBS	stationary phase	salt	t150	25.3	150	WAHR
PrfA reporter in 10403s wt	CR	PBS	stationary phase	control	t150	35.7	150	WAHR
PrfA reporter in 10403s wt	BN	BHI	log phase	salt	t200	71	200	WAHR
PrfA reporter in 10403s wt	BN	BHI	log phase	control	t200	10.9	200	WAHR
PrfA reporter in 10403s wt	BO	BHI	log phase	salt	t200	20.4	200	WAHR
PrfA reporter in 10403s wt	BO	BHI	log phase	control	t200	87.3	200	WAHR
PrfA reporter in 10403s wt	BP	BHI	log phase	salt	t200	75.9	200	WAHR
PrfA reporter in 10403s wt	BP	BHI	log phase	control	t200	55.4	200	WAHR
PrfA reporter in 10403s wt	BP	BHI	log phase	salt	t200	79.4	200	WAHR
PrfA reporter in 10403s wt	BP	BHI	log phase	control	t200	50.2	200	WAHR
PrfA reporter in 10403s wt	BU	BHI	stationary phase	salt	t200	26.3	200	WAHR
PrfA reporter in 10403s wt	BU	BHI	stationary phase	control	t200	25.7	200	WAHR
PrfA reporter in 10403s wt	BU	BHI	stationary phase	salt	t200	21.7	200	WAHR
PrfA reporter in 10403s wt	BU	BHI	stationary phase	control	t200	26.4	200	WAHR
PrfA reporter in 10403s wt	BU	BHI	stationary phase	salt	t200	25.2	200	WAHR
PrfA reporter in 10403s wt	BU	BHI	stationary phase	control	t200	29.5	200	WAHR
PrfA reporter in 10403s wt	CM	PBS	log phase	salt	t200	92.9	200	WAHR
PrfA reporter in 10403s wt	CM	PBS	log phase	control	t200	39.2	200	WAHR
PrfA reporter in 10403s wt	CN	PBS	log phase	salt	t200	87.5	200	WAHR
PrfA reporter in 10403s wt	CN	PBS	log phase	control	t200	35.5	200	WAHR
PrfA reporter in 10403s wt	CO	PBS	log phase	salt	t200	66.4	200	WAHR
PrfA reporter in 10403s wt	CO	PBS	log phase	control	t200	66.4	200	WAHR
PrfA reporter in 10403s wt	CP	PBS	stationary phase	salt	t200	44	200	WAHR
PrfA reporter in 10403s wt	CP	PBS	stationary phase	control	t200	92.1	200	WAHR
PrfA reporter in 10403s wt	CQ	PBS	log phase	salt	t200	71.2	200	WAHR
PrfA reporter in 10403s wt	CQ	PBS	log phase	control	t200	15.8	200	WAHR
PrfA reporter in 10403s wt	CR	PBS	stationary phase	salt	t200	24	200	WAHR
PrfA reporter in 10403s wt	CR	PBS	stationary phase	control	t200	46.8	200	WAHR
SigB reporter in 10403s wt	AZ	BHI	log phase	salt	t000	2.4	0	FALSCH
SigB reporter in 10403s wt	AZ	BHI	log phase	control	t000	2.4	0	FALSCH
SigB reporter in 10403s wt	BA	BHI	log phase	salt	t000	2.6	0	FALSCH
SigB reporter in 10403s wt	BA	BHI	log phase	control	t000	2.6	0	FALSCH
SigB reporter in 10403s wt	BB	BHI	log phase	salt	t000	1.9	0	FALSCH
SigB reporter in 10403s wt	BB	BHI	log phase	control	t000	1.9	0	FALSCH
SigB reporter in 10403s wt	BC	BHI	log phase	salt	t000	4.2	0	FALSCH
SigB reporter in 10403s wt	BC	BHI	log phase	control	t000	4.2	0	FALSCH
SigB reporter in 10403s wt	BD	BHI	log phase	salt	t000	21.1	0	FALSCH
SigB reporter in 10403s wt	BD	BHI	log phase	control	t000	21.1	0	FALSCH
SigB reporter in 10403s wt	BE	BHI	log phase	salt	t000	4.6	0	FALSCH
SigB reporter in 10403s wt	BE	BHI	log phase	control	t000	4.6	0	FALSCH
SigB reporter in 10403s wt	BF	BHI	stationary phase	salt	t000	3.2	0	FALSCH
SigB reporter in 10403s wt	BF	BHI	stationary phase	control	t000	3.2	0	FALSCH
SigB reporter in 10403s wt	BG	BHI	stationary phase	salt	t000	4.1	0	FALSCH
SigB reporter in 10403s wt	BG	BHI	stationary phase	control	t000	4.1	0	FALSCH
SigB reporter in 10403s wt	BH	BHI	stationary phase	salt	t000	2.8	0	FALSCH
SigB reporter in 10403s wt	BH	BHI	stationary phase	control	t000	2.8	0	FALSCH
SigB reporter in 10403s wt	BI	BHI	stationary phase	salt	t000	6.2	0	FALSCH
SigB reporter in 10403s wt	BI	BHI	stationary phase	control	t000	6.2	0	FALSCH
SigB reporter in 10403s wt	BI	BHI	stationary phase	salt	t000	6.2	0	FALSCH
SigB reporter in 10403s wt	BI	BHI	stationary phase	control	t000	6.2	0	FALSCH
SigB reporter in 10403s wt	BI	BHI	stationary phase	salt	t000	6.2	0	FALSCH
SigB reporter in 10403s wt	BI	BHI	stationary phase	control	t000	6.2	0	FALSCH
SigB reporter in 10403s wt	CE	PBS	log phase	salt	t000	7.2	0	FALSCH
SigB reporter in 10403s wt	CE	PBS	log phase	control	t000	7.2	0	FALSCH
SigB reporter in 10403s wt	CF	PBS	log phase	salt	t000	3.2	0	FALSCH
SigB reporter in 10403s wt	CF	PBS	log phase	control	t000	3.2	0	FALSCH
SigB reporter in 10403s wt	CG	PBS	log phase	salt	t000	1.5	0	FALSCH
SigB reporter in 10403s wt	CG	PBS	log phase	control	t000	1.5	0	FALSCH
SigB reporter in 10403s wt	CH	PBS	log phase	salt	t000	4.6	0	FALSCH
SigB reporter in 10403s wt	CH	PBS	log phase	control	t000	4.6	0	FALSCH
SigB reporter in 10403s wt	CI	PBS	stationary phase	salt	t000	7.8	0	FALSCH
SigB reporter in 10403s wt	CI	PBS	stationary phase	control	t000	7.8	0	FALSCH
SigB reporter in 10403s wt	CJ	PBS	stationary phase	salt	t000	5.6	0	FALSCH
SigB reporter in 10403s wt	CJ	PBS	stationary phase	control	t000	5.6	0	FALSCH
SigB reporter in 10403s wt	CK	PBS	stationary phase	salt	t000	9.5	0	FALSCH
SigB reporter in 10403s wt	CK	PBS	stationary phase	control	t000	9.5	0	FALSCH
SigB reporter in 10403s wt	AZ	BHI	log phase	salt	t000 added	4.6	0	WAHR
SigB reporter in 10403s wt	AZ	BHI	log phase	control	t000 added	5	0	WAHR
SigB reporter in 10403s wt	BA	BHI	log phase	salt	t000 added	5.9	0	WAHR
SigB reporter in 10403s wt	BA	BHI	log phase	control	t000 added	3.5	0	WAHR
SigB reporter in 10403s wt	BB	BHI	log phase	salt	t000 added	6.3	0	WAHR
SigB reporter in 10403s wt	BB	BHI	log phase	control	t000 added	2.3	0	WAHR
SigB reporter in 10403s wt	BC	BHI	log phase	salt	t000 added	12.6	0	WAHR
SigB reporter in 10403s wt	BC	BHI	log phase	control	t000 added	4.7	0	WAHR
SigB reporter in 10403s wt	BD	BHI	log phase	salt	t000 added	12.1	0	WAHR
SigB reporter in 10403s wt	BD	BHI	log phase	control	t000 added	16.4	0	WAHR
SigB reporter in 10403s wt	BF	BHI	stationary phase	salt	t000 added	5	0	WAHR
SigB reporter in 10403s wt	BF	BHI	stationary phase	control	t000 added	4.6	0	WAHR
SigB reporter in 10403s wt	BG	BHI	stationary phase	salt	t000 added	6	0	WAHR
SigB reporter in 10403s wt	BG	BHI	stationary phase	control	t000 added	7.5	0	WAHR
SigB reporter in 10403s wt	BH	BHI	stationary phase	salt	t000 added	2.8	0	WAHR
SigB reporter in 10403s wt	BH	BHI	stationary phase	control	t000 added	4	0	WAHR
SigB reporter in 10403s wt	CE	PBS	log phase	salt	t000 added	3.7	0	WAHR
SigB reporter in 10403s wt	CE	PBS	log phase	control	t000 added	1.1	0	WAHR
SigB reporter in 10403s wt	CF	PBS	log phase	salt	t000 added	4.7	0	WAHR
SigB reporter in 10403s wt	CF	PBS	log phase	control	t000 added	3.5	0	WAHR
SigB reporter in 10403s wt	CG	PBS	log phase	salt	t000 added	1.9	0	WAHR
SigB reporter in 10403s wt	CG	PBS	log phase	control	t000 added	1.1	0	WAHR
SigB reporter in 10403s wt	CI	PBS	stationary phase	salt	t000 added	12.1	0	WAHR
SigB reporter in 10403s wt	CI	PBS	stationary phase	control	t000 added	9.5	0	WAHR
SigB reporter in 10403s wt	CJ	PBS	stationary phase	salt	t000 added	7.7	0	WAHR
SigB reporter in 10403s wt	CJ	PBS	stationary phase	control	t000 added	9.8	0	WAHR
SigB reporter in 10403s wt	CK	PBS	stationary phase	salt	t000 added	12.1	0	WAHR
SigB reporter in 10403s wt	CK	PBS	stationary phase	control	t000 added	12	0	WAHR
SigB reporter in 10403s wt	AZ	BHI	log phase	salt	t010	4.7	10	WAHR
SigB reporter in 10403s wt	AZ	BHI	log phase	control	t010	5.5	10	WAHR
SigB reporter in 10403s wt	BA	BHI	log phase	salt	t010	4.3	10	WAHR
SigB reporter in 10403s wt	BA	BHI	log phase	control	t010	3.9	10	WAHR
SigB reporter in 10403s wt	BB	BHI	log phase	salt	t010	3	10	WAHR
SigB reporter in 10403s wt	BB	BHI	log phase	control	t010	2.8	10	WAHR
SigB reporter in 10403s wt	BD	BHI	log phase	salt	t010	11.3	10	WAHR
SigB reporter in 10403s wt	BD	BHI	log phase	control	t010	19.2	10	WAHR
SigB reporter in 10403s wt	BF	BHI	stationary phase	salt	t010	12.7	10	WAHR
SigB reporter in 10403s wt	BF	BHI	stationary phase	control	t010	10.8	10	WAHR
SigB reporter in 10403s wt	BG	BHI	stationary phase	salt	t010	7.7	10	WAHR
SigB reporter in 10403s wt	BG	BHI	stationary phase	control	t010	4.4	10	WAHR
SigB reporter in 10403s wt	BH	BHI	stationary phase	salt	t010	4.2	10	WAHR
SigB reporter in 10403s wt	BH	BHI	stationary phase	control	t010	6.6	10	WAHR
SigB reporter in 10403s wt	CE	PBS	log phase	salt	t010	6.4	10	WAHR
SigB reporter in 10403s wt	CE	PBS	log phase	control	t010	1.1	10	WAHR
SigB reporter in 10403s wt	CF	PBS	log phase	salt	t010	4.6	10	WAHR
SigB reporter in 10403s wt	CF	PBS	log phase	control	t010	2.8	10	WAHR
SigB reporter in 10403s wt	CG	PBS	log phase	salt	t010	1.4	10	WAHR
SigB reporter in 10403s wt	CG	PBS	log phase	control	t010	1	10	WAHR
SigB reporter in 10403s wt	CI	PBS	stationary phase	salt	t010	11.8	10	WAHR
SigB reporter in 10403s wt	CI	PBS	stationary phase	control	t010	6.2	10	WAHR
SigB reporter in 10403s wt	CJ	PBS	stationary phase	salt	t010	2.1	10	WAHR
SigB reporter in 10403s wt	CJ	PBS	stationary phase	control	t010	9.2	10	WAHR
SigB reporter in 10403s wt	CK	PBS	stationary phase	salt	t010	11.4	10	WAHR
SigB reporter in 10403s wt	CK	PBS	stationary phase	control	t010	8.8	10	WAHR
SigB reporter in 10403s wt	AZ	BHI	log phase	salt	t020	5.7	20	WAHR
SigB reporter in 10403s wt	AZ	BHI	log phase	control	t020	2	20	WAHR
SigB reporter in 10403s wt	BA	BHI	log phase	salt	t020	5.5	20	WAHR
SigB reporter in 10403s wt	BA	BHI	log phase	control	t020	3.1	20	WAHR
SigB reporter in 10403s wt	BB	BHI	log phase	salt	t020	3.2	20	WAHR
SigB reporter in 10403s wt	BB	BHI	log phase	control	t020	2.7	20	WAHR
SigB reporter in 10403s wt	BD	BHI	log phase	salt	t020	11	20	WAHR
SigB reporter in 10403s wt	BD	BHI	log phase	control	t020	21	20	WAHR
SigB reporter in 10403s wt	BF	BHI	stationary phase	salt	t020	8.7	20	WAHR
SigB reporter in 10403s wt	BF	BHI	stationary phase	control	t020	6.3	20	WAHR
SigB reporter in 10403s wt	BG	BHI	stationary phase	salt	t020	8.8	20	WAHR
SigB reporter in 10403s wt	BG	BHI	stationary phase	control	t020	5.2	20	WAHR
SigB reporter in 10403s wt	BH	BHI	stationary phase	salt	t020	3.5	20	WAHR
SigB reporter in 10403s wt	BH	BHI	stationary phase	control	t020	3.7	20	WAHR
SigB reporter in 10403s wt	CE	PBS	log phase	salt	t020	4.7	20	WAHR
SigB reporter in 10403s wt	CE	PBS	log phase	control	t020	0.8	20	WAHR
SigB reporter in 10403s wt	CF	PBS	log phase	salt	t020	3.7	20	WAHR
SigB reporter in 10403s wt	CF	PBS	log phase	control	t020	1.3	20	WAHR
SigB reporter in 10403s wt	CG	PBS	log phase	salt	t020	1.6	20	WAHR
SigB reporter in 10403s wt	CG	PBS	log phase	control	t020	0.6	20	WAHR
SigB reporter in 10403s wt	CI	PBS	stationary phase	salt	t020	12.9	20	WAHR
SigB reporter in 10403s wt	CI	PBS	stationary phase	control	t020	6.6	20	WAHR
SigB reporter in 10403s wt	CJ	PBS	stationary phase	salt	t020	4.8	20	WAHR
SigB reporter in 10403s wt	CJ	PBS	stationary phase	control	t020	9	20	WAHR
SigB reporter in 10403s wt	CK	PBS	stationary phase	salt	t020	7.9	20	WAHR
SigB reporter in 10403s wt	CK	PBS	stationary phase	control	t020	8.4	20	WAHR
SigB reporter in 10403s wt	AZ	BHI	log phase	salt	t030	4.7	30	WAHR
SigB reporter in 10403s wt	AZ	BHI	log phase	control	t030	2	30	WAHR
SigB reporter in 10403s wt	BA	BHI	log phase	salt	t030	6.5	30	WAHR
SigB reporter in 10403s wt	BA	BHI	log phase	control	t030	2.9	30	WAHR
SigB reporter in 10403s wt	BB	BHI	log phase	salt	t030	7.8	30	WAHR
SigB reporter in 10403s wt	BB	BHI	log phase	control	t030	2.7	30	WAHR
SigB reporter in 10403s wt	BD	BHI	log phase	salt	t030	13.3	30	WAHR
SigB reporter in 10403s wt	BD	BHI	log phase	control	t030	18.2	30	WAHR
SigB reporter in 10403s wt	BF	BHI	stationary phase	salt	t030	7	30	WAHR
SigB reporter in 10403s wt	BF	BHI	stationary phase	control	t030	6.9	30	WAHR
SigB reporter in 10403s wt	BG	BHI	stationary phase	salt	t030	7.8	30	WAHR
SigB reporter in 10403s wt	BG	BHI	stationary phase	control	t030	4.8	30	WAHR
SigB reporter in 10403s wt	BH	BHI	stationary phase	salt	t030	4.6	30	WAHR
SigB reporter in 10403s wt	BH	BHI	stationary phase	control	t030	2.5	30	WAHR
SigB reporter in 10403s wt	CE	PBS	log phase	salt	t030	5.9	30	WAHR
SigB reporter in 10403s wt	CE	PBS	log phase	control	t030	0.6	30	WAHR
SigB reporter in 10403s wt	CF	PBS	log phase	salt	t030	4.3	30	WAHR
SigB reporter in 10403s wt	CF	PBS	log phase	control	t030	1.2	30	WAHR
SigB reporter in 10403s wt	CG	PBS	log phase	salt	t030	3	30	WAHR
SigB reporter in 10403s wt	CG	PBS	log phase	control	t030	0.7	30	WAHR
SigB reporter in 10403s wt	CI	PBS	stationary phase	salt	t030	13.6	30	WAHR
SigB reporter in 10403s wt	CI	PBS	stationary phase	control	t030	3.8	30	WAHR
SigB reporter in 10403s wt	CJ	PBS	stationary phase	salt	t030	1.7	30	WAHR
SigB reporter in 10403s wt	CJ	PBS	stationary phase	control	t030	7	30	WAHR
SigB reporter in 10403s wt	CK	PBS	stationary phase	salt	t030	7.7	30	WAHR
SigB reporter in 10403s wt	CK	PBS	stationary phase	control	t030	6.2	30	WAHR
SigB reporter in 10403s wt	AZ	BHI	log phase	salt	t060	5.8	60	WAHR
SigB reporter in 10403s wt	AZ	BHI	log phase	control	t060	1.7	60	WAHR
SigB reporter in 10403s wt	BA	BHI	log phase	salt	t060	2.7	60	WAHR
SigB reporter in 10403s wt	BA	BHI	log phase	control	t060	3.6	60	WAHR
SigB reporter in 10403s wt	BB	BHI	log phase	salt	t060	5.4	60	WAHR
SigB reporter in 10403s wt	BB	BHI	log phase	control	t060	3.1	60	WAHR
SigB reporter in 10403s wt	BD	BHI	log phase	salt	t060	9.1	60	WAHR
SigB reporter in 10403s wt	BD	BHI	log phase	control	t060	29.7	60	WAHR
SigB reporter in 10403s wt	BF	BHI	stationary phase	salt	t060	8.4	60	WAHR
SigB reporter in 10403s wt	BF	BHI	stationary phase	control	t060	3.8	60	WAHR
SigB reporter in 10403s wt	BG	BHI	stationary phase	salt	t060	19.1	60	WAHR
SigB reporter in 10403s wt	BG	BHI	stationary phase	control	t060	12.6	60	WAHR
SigB reporter in 10403s wt	BH	BHI	stationary phase	salt	t060	10.2	60	WAHR
SigB reporter in 10403s wt	BH	BHI	stationary phase	control	t060	2.9	60	WAHR
SigB reporter in 10403s wt	CE	PBS	log phase	salt	t060	7	60	WAHR
SigB reporter in 10403s wt	CE	PBS	log phase	control	t060	0.8	60	WAHR
SigB reporter in 10403s wt	CF	PBS	log phase	salt	t060	4.9	60	WAHR
SigB reporter in 10403s wt	CF	PBS	log phase	control	t060	2.4	60	WAHR
SigB reporter in 10403s wt	CG	PBS	log phase	salt	t060	2.5	60	WAHR
SigB reporter in 10403s wt	CG	PBS	log phase	control	t060	0.4	60	WAHR
SigB reporter in 10403s wt	CI	PBS	stationary phase	salt	t060	8.1	60	WAHR
SigB reporter in 10403s wt	CI	PBS	stationary phase	control	t060	3.6	60	WAHR
SigB reporter in 10403s wt	CJ	PBS	stationary phase	salt	t060	1.8	60	WAHR
SigB reporter in 10403s wt	CJ	PBS	stationary phase	control	t060	5.4	60	WAHR
SigB reporter in 10403s wt	CK	PBS	stationary phase	salt	t060	7.8	60	WAHR
SigB reporter in 10403s wt	CK	PBS	stationary phase	control	t060	10.5	60	WAHR
SigB reporter in 10403s wt	BC	BHI	log phase	salt	t100	7.5	100	WAHR
SigB reporter in 10403s wt	BC	BHI	log phase	control	t100	8.6	100	WAHR
SigB reporter in 10403s wt	BD	BHI	log phase	salt	t100	19.6	100	WAHR
SigB reporter in 10403s wt	BD	BHI	log phase	control	t100	38.5	100	WAHR
SigB reporter in 10403s wt	BE	BHI	log phase	salt	t100	11.6	100	WAHR
SigB reporter in 10403s wt	BE	BHI	log phase	control	t100	16.9	100	WAHR
SigB reporter in 10403s wt	BI	BHI	stationary phase	salt	t100	17	100	WAHR
SigB reporter in 10403s wt	BI	BHI	stationary phase	control	t100	15.7	100	WAHR
SigB reporter in 10403s wt	BI	BHI	stationary phase	salt	t100	14.5	100	WAHR
SigB reporter in 10403s wt	BI	BHI	stationary phase	control	t100	10.6	100	WAHR
SigB reporter in 10403s wt	BI	BHI	stationary phase	salt	t100	15.5	100	WAHR
SigB reporter in 10403s wt	BI	BHI	stationary phase	control	t100	15.6	100	WAHR
SigB reporter in 10403s wt	CF	PBS	log phase	salt	t100	4.8	100	WAHR
SigB reporter in 10403s wt	CF	PBS	log phase	control	t100	1.3	100	WAHR
SigB reporter in 10403s wt	CG	PBS	log phase	salt	t100	1.5	100	WAHR
SigB reporter in 10403s wt	CG	PBS	log phase	control	t100	1.8	100	WAHR
SigB reporter in 10403s wt	CH	PBS	log phase	salt	t100	3.5	100	WAHR
SigB reporter in 10403s wt	CH	PBS	log phase	control	t100	3.2	100	WAHR
SigB reporter in 10403s wt	CI	PBS	stationary phase	salt	t100	14.1	100	WAHR
SigB reporter in 10403s wt	CI	PBS	stationary phase	control	t100	6.4	100	WAHR
SigB reporter in 10403s wt	CJ	PBS	stationary phase	salt	t100	2.4	100	WAHR
SigB reporter in 10403s wt	CJ	PBS	stationary phase	control	t100	3.3	100	WAHR
SigB reporter in 10403s wt	CK	PBS	stationary phase	salt	t100	10.8	100	WAHR
SigB reporter in 10403s wt	CK	PBS	stationary phase	control	t100	14.3	100	WAHR
SigB reporter in 10403s wt	BC	BHI	log phase	salt	t150	8.4	150	WAHR
SigB reporter in 10403s wt	BC	BHI	log phase	control	t150	6	150	WAHR
SigB reporter in 10403s wt	BD	BHI	log phase	salt	t150	15.2	150	WAHR
SigB reporter in 10403s wt	BD	BHI	log phase	control	t150	58.5	150	WAHR
SigB reporter in 10403s wt	BE	BHI	log phase	salt	t150	15.6	150	WAHR
SigB reporter in 10403s wt	BE	BHI	log phase	control	t150	25.9	150	WAHR
SigB reporter in 10403s wt	BI	BHI	stationary phase	salt	t150	17.1	150	WAHR
SigB reporter in 10403s wt	BI	BHI	stationary phase	control	t150	22.8	150	WAHR
SigB reporter in 10403s wt	BI	BHI	stationary phase	salt	t150	18.3	150	WAHR
SigB reporter in 10403s wt	BI	BHI	stationary phase	control	t150	20.5	150	WAHR
SigB reporter in 10403s wt	BI	BHI	stationary phase	salt	t150	17	150	WAHR
SigB reporter in 10403s wt	BI	BHI	stationary phase	control	t150	22	150	WAHR
SigB reporter in 10403s wt	CF	PBS	log phase	salt	t150	13.6	150	WAHR
SigB reporter in 10403s wt	CF	PBS	log phase	control	t150	2.1	150	WAHR
SigB reporter in 10403s wt	CG	PBS	log phase	salt	t150	3.9	150	WAHR
SigB reporter in 10403s wt	CG	PBS	log phase	control	t150	1.8	150	WAHR
SigB reporter in 10403s wt	CH	PBS	log phase	salt	t150	9.6	150	WAHR
SigB reporter in 10403s wt	CH	PBS	log phase	control	t150	11	150	WAHR
SigB reporter in 10403s wt	CI	PBS	stationary phase	salt	t150	16.6	150	WAHR
SigB reporter in 10403s wt	CI	PBS	stationary phase	control	t150	10.1	150	WAHR
SigB reporter in 10403s wt	CJ	PBS	stationary phase	salt	t150	2.4	150	WAHR
SigB reporter in 10403s wt	CJ	PBS	stationary phase	control	t150	3.9	150	WAHR
SigB reporter in 10403s wt	CK	PBS	stationary phase	salt	t150	13	150	WAHR
SigB reporter in 10403s wt	CK	PBS	stationary phase	control	t150	5.1	150	WAHR
SigB reporter in 10403s wt	BC	BHI	log phase	salt	t200	11.9	200	WAHR
SigB reporter in 10403s wt	BC	BHI	log phase	control	t200	6.4	200	WAHR
SigB reporter in 10403s wt	BD	BHI	log phase	salt	t200	12.7	200	WAHR
SigB reporter in 10403s wt	BD	BHI	log phase	control	t200	59.5	200	WAHR
SigB reporter in 10403s wt	BE	BHI	log phase	salt	t200	15.8	200	WAHR
SigB reporter in 10403s wt	BE	BHI	log phase	control	t200	22.3	200	WAHR
SigB reporter in 10403s wt	BI	BHI	stationary phase	salt	t200	5.4	200	WAHR
SigB reporter in 10403s wt	BI	BHI	stationary phase	control	t200	10.8	200	WAHR
SigB reporter in 10403s wt	BI	BHI	stationary phase	salt	t200	10.6	200	WAHR
SigB reporter in 10403s wt	BI	BHI	stationary phase	control	t200	9.5	200	WAHR
SigB reporter in 10403s wt	BI	BHI	stationary phase	salt	t200	7	200	WAHR
SigB reporter in 10403s wt	BI	BHI	stationary phase	control	t200	9.1	200	WAHR
SigB reporter in 10403s wt	CF	PBS	log phase	salt	t200	21.4	200	WAHR
SigB reporter in 10403s wt	CF	PBS	log phase	control	t200	2.1	200	WAHR
SigB reporter in 10403s wt	CG	PBS	log phase	salt	t200	4.8	200	WAHR
SigB reporter in 10403s wt	CG	PBS	log phase	control	t200	1.4	200	WAHR
SigB reporter in 10403s wt	CH	PBS	log phase	salt	t200	7.9	200	WAHR
SigB reporter in 10403s wt	CH	PBS	log phase	control	t200	10	200	WAHR
SigB reporter in 10403s wt	CI	PBS	stationary phase	salt	t200	16	200	WAHR
SigB reporter in 10403s wt	CI	PBS	stationary phase	control	t200	10.5	200	WAHR
SigB reporter in 10403s wt	CJ	PBS	stationary phase	salt	t200	3	200	WAHR
SigB reporter in 10403s wt	CJ	PBS	stationary phase	control	t200	6.1	200	WAHR
SigB reporter in 10403s wt	CK	PBS	stationary phase	salt	t200	6.7	200	WAHR
SigB reporter in 10403s wt	CK	PBS	stationary phase	control	t200	10.5	200	WAHR
