# Supplementary material for: Stochastic and Differential Activation of σB and PrfA in Listeria monocytogenes at the Single Cell Level under Different Environmental Stress Conditions
Source: Front Microbiol. 2017 Mar 14;8:348. doi: 10.3389/fmicb.2017.00348 (PMC5349113; doi:10.3389/fmicb.2017.00348)
Supplement: Supplementary file 1 [file Presentation1.ZIP › claudia_20170208/figures.R]

library(scales)
source("stats.R")

# Heat stress model output plot:

# Plot the output from the heat stress model. lsmeans output is backtransformed
# using dplyr functions and passed to ggplot to draw the actual plots
lsm_heat %>%
#  summary() %>%
  data.frame() %>%
  mutate(p=plogis(lsmean),
         p.ll=plogis(lower.CL),
         p.ul=plogis(upper.CL)) %>%
  ggplot(aes(x=time.continuous,
             y=p,
             shape=stress.control,
             color=strain,
             linetype=stress.control)) +
  theme_bw() +
  labs(title="Heat stress model",
       x="Time (minutes)",
       y="Probability of a cell being eGFP positive",
       linetype="Stress",
       shape="Stress",
       color="Strain",
       fill="Strain") +
  geom_point() +
  geom_ribbon(aes(ymin=p.ll,
                  ymax=p.ul,
                  fill=strain,
                  linetype=NA), alpha=0.2) +
  geom_line() +
  facet_grid(medium~growth.phase)

# Plot the output from the salt stress model. lsmeans output is backtransformed
# using dplyr functions and passed to ggplot to draw the actual plots
lsm_salt %>%
  #summary() %>%
  data.frame() %>%
  mutate(p=plogis(lsmean),
         p.ll=plogis(lower.CL),
         p.ul=plogis(upper.CL)) %>%
  ggplot(aes(x=time.continuous,
             y=p,
             shape=stress.control,
             color=strain,
             linetype=stress.control)) +
  theme_bw() +
  labs(title="Salt stress model",
       x="Time (minutes)",
       y="Probability of a cell being eGFP positive",
       linetype="Stress",
       shape="Stress",
       color="Strain",
       fill="Strain") +
  geom_point() +
  geom_ribbon(aes(ymin=p.ll,
                  ymax=p.ul,
                  fill=strain,
                  linetype=NA), alpha=0.2) +
  geom_line() +
  facet_grid(medium~growth.phase)

# Plot the empirical qPCR induction data. We plot only the range and median, as
# each time*strain*reporter combination has only three observations, so a full
# boxplot suggests more information than what is actually observed.
qpcr %>%
  group_by(reporter,time,strain) %>%
  mutate(min=min(fold.change),
         max=max(fold.change),
         median=median(fold.change),
         mean=2^mean(log2(fold.change)),
         ul=2^(mean(log2(fold.change))+sd(log2(fold.change))),
         ll=2^(mean(log2(fold.change))-sd(log2(fold.change)))) %>%
  ggplot(aes(x=time,
             color=reporter)) +
  theme_bw() +
  labs(title="mRNA induction by heat",
       color="Reporter",
       x="Time (minutes)",
       y="Fold change between 37°C and 45°C") +
  geom_hline(aes(yintercept=1)) +
  geom_point(aes(y=mean),
             position=position_dodge(width=0.8)) +
  geom_errorbar(aes(ymin=ll,
                    ymax=ul),
                position=position_dodge(width=0.8),
                width=0.3) +
  coord_trans(y="log2") +
  scale_y_continuous(breaks=c(0.25,0.5,1,2,4,8,16),lim=c(0.5,16)) +
  facet_grid(strain~.)

# Plot the decay curves from the mRNA stability experiment. The slopes are
# taken from the model fit in the "TEST SLOPES" section of stats.R
fraction_left_trans <- trans_new("fraction left",
                                 transform=function(x) {2^(x)},
                                 inverse=function(x) {log(x,base=2)})

labels <- c(.2,.4,.6,.8,1)
breaks <- log(labels,base=2)

left_join(expand.grid(reporter=unique(stability$reporter),
                      temperature=c("37","45"),
                      time=c(0,20)),
          data.frame(summary(slopes)),by=c("reporter","temperature")) %>%
  mutate(mean_delta_ct=-time*lsmean,
         lower_delta_ct=-time*upper.CL,
         upper_delta_ct=-time*lower.CL) -> model_decay

ggplot(model_decay,aes(x=time,y=mean_delta_ct,color=reporter)) +
  theme_bw() +
  geom_line() +
  facet_grid(~temperature) +
  labs(y="Fraction Left",
       x="Time",
       color="Reporter",
       fill="Reporter",
       title="Fraction Left Over Time") +
  scale_y_continuous(breaks=breaks,labels=labels) +
  geom_ribbon(aes(ymin=lower_delta_ct,
                  ymax=upper_delta_ct,
                  fill=reporter,
                  linetype=NA),alpha=0.2) +
  coord_trans(y=fraction_left_trans)
