# Supplementary material for: Stochastic and Differential Activation of σB and PrfA in Listeria monocytogenes at the Single Cell Level under Different Environmental Stress Conditions
Source: Front Microbiol. 2017 Mar 14;8:348. doi: 10.3389/fmicb.2017.00348 (PMC5349113; doi:10.3389/fmicb.2017.00348)
Supplement: Supplementary file 1 [file Presentation1.ZIP › claudia_20170208/stats.R]

library(nlsMicrobio)
library(dplyr)
library(tidyr)
library(ggplot2)
library(lmerTest)
library(lsmeans) # this has to come after we load lmerTest so that
                 # lsmeans::lsmeans() masks lmerTest::lsmeans()

### Sections:

## Stress models
# LOAD DATA
# CONSTRUCT FULL FORMULA
# MODEL SELECTION
# LSMEANS POSTHOC

## Reporter stability
# TEST SLOPES

## Growth rate
# TEST GROWTH RATES

## qPCR Induction
# LOAD DATA
# MODEL FITTING
# LSMEANS POSTHOC


####################################
## Stress models
####################################

##################
# LOAD DATA
# Load the data and add a logit-transformed eGFP column
##################

salt <- read.csv("data/salt stress.csv")
salt %>%
  mutate(logit_egfp=log(eGFP.positive/(100-eGFP.positive))) -> salt
# Do the same for the heat data
heat <- read.csv("data/heat stress.csv")
heat %>%
  mutate(logit_egfp=log(eGFP.positive/(100-eGFP.positive))) -> heat

##################
# End section
##################


##################
# CONSTRUCT FULL FORMULA
# The following crazy-looking things construct the character strings that
# correspond to the two- and three-way interaction terms
##################
variables <- c("strain","growth.phase","medium","stress.control","time.continuous")

expand.grid(variables,variables) %>%
  filter(as.character(Var1) < as.character(Var2)) %>%
  mutate(interaction=paste(Var1,Var2,sep="*")) %>%
  .$interaction -> two_way

expand.grid(variables,variables,variables) %>%
  filter(as.character(Var1) < as.character(Var2) &
           as.character(Var2) < as.character(Var3)) %>%
  mutate(interaction=paste(Var1,Var2,Var3,sep="*")) %>%
  .$interaction -> three_way


# Now we create a full formula (all terms up to three-way interactions) from
# the above
full_formula <- as.formula(paste("logit_egfp ~ ",
                               " (1|strain:culture) +",
                               paste(c(variables,
                                       two_way,
                                       three_way),
                                     collapse=' + '),
                               sep=""))
##################
# End section
##################

##################
# MODEL SELECTION
# Fit a full model with all two- and three-way interactions, and then do
# a backwards stepwise removal based on AIC.
##################

# And fit a full model for the salt data with the formula we just constructed:
m_salt_full <- lmer(full_formula,
                    salt,
                    REML=F)
# Check if dropping any variables will reduce the AIC:
drop1(m_salt_full)[order(drop1(m_salt_full)$AIC),]
m_salt_1 <- update(m_salt_full,.~.-strain:growth.phase:medium)

# Repeat until dropping a term no longer reduces the AIC
drop1(m_salt_1)[order(drop1(m_salt_1)$AIC),]
m_salt_2 <- update(m_salt_1,.~.-growth.phase:medium:time.continuous)

drop1(m_salt_2)[order(drop1(m_salt_2)$AIC),]
m_salt_3 <- update(m_salt_2,.~.-stress.control:strain:medium)

drop1(m_salt_3)[order(drop1(m_salt_3)$AIC),]
m_salt_4 <- update(m_salt_3,.~.-strain:growth.phase:stress.control)

drop1(m_salt_4)[order(drop1(m_salt_4)$AIC),]
# No terms will reduce the AIC when dropped, so this is the final salt model:
m_salt_final <- lmerTest::lmer(m_salt_4@call$formula,
                               data=salt,
                               REML=F)

# Clean up the environment
rm(m_salt_1,
   m_salt_2,
   m_salt_3,
   m_salt_4,
   m_salt_full)

# Now we do the same for the heat stress data, possibly removing different
# terms.
m_heat_full <- lmer(full_formula,
                    heat,
                    REML=F)

drop1(m_heat_full)[order(drop1(m_heat_full)$AIC),]
m_heat_1 <- update(m_heat_full,.~.-strain:medium:stress.control)

drop1(m_heat_1)[order(drop1(m_heat_1)$AIC),]
m_heat_2 <- update(m_heat_1,.~.-strain:growth.phase:medium)

drop1(m_heat_2)[order(drop1(m_heat_2)$AIC),]
m_heat_3 <- update(m_heat_2,.~.-growth.phase:medium:time.continuous)

drop1(m_heat_3)[order(drop1(m_heat_3)$AIC),]
# No terms reduce the AIC when dropped, so this is the final heat stress model
m_heat_final <- lmerTest::lmer(m_heat_3@call$formula,
                               data=heat,
                               REML=F)

# Clean up the environment
rm(m_heat_full,
   m_heat_1,
   m_heat_2,
   m_heat_3,
   full_formula,
   three_way,
   two_way,
   variables)

##################
# End section
##################


##################
# LSMEANS POSTHOC
# Here, we will perform the posthoc pairwise comparisons and then do
# multiple testing correction
##################

# First, we do pairwise comparisons of stress vs. control
pairwise_stress_heat <- lsmeans(m_heat_final,
                              pairwise ~ stress.control | medium + strain + growth.phase + time.continuous,
                              data=heat,
                              at=list(time.continuous = c(0, 60, 100, 150, 200 )))

# Then of sigB mutant vs. wt
pairwise_strain_heat <- lsmeans(m_heat_final,
                                pairwise ~ strain | stress.control+ medium + growth.phase + time.continuous,
                                data=heat,
                                at=list(time.continuous = c(0, 60, 100, 150, 200 ),
                                        strain=c("PrfA reporter in 10403s sigB mutant",
                                                 "PrfA reporter in 10403s wt")))

# Then, we combine those tests into one data frame and do Holm-Bonferroni
# multiple-comparison correction
bind_rows(data.frame(summary(pairwise_stress_heat$contrasts)),
          data.frame(summary(pairwise_strain_heat$contrasts))) %>%
  mutate(p.adj=p.adjust(p.value,method = "holm")) %>%
  mutate(signif=p.adj<0.05) %>%
  arrange(p.value) -> pairwise_heat

# Clean up the environment
rm(pairwise_stress_heat,
   pairwise_strain_heat)

# Now we'll repeat the exact same process for the salt stress data
# First, we do pairwise comparisons of stress vs. control
pairwise_stress_salt <- lsmeans(m_salt_final,
                              pairwise ~ stress.control | medium + strain + growth.phase + time.continuous,
                              data=salt,
                              at=list(time.continuous = c(0, 60, 100, 150, 200 )))

# Then of sigB mutant vs. wt
pairwise_strain_salt <- lsmeans(m_salt_final,
                                pairwise ~ strain | stress.control+ medium + growth.phase + time.continuous,
                                data=salt,
                                at=list(time.continuous = c(0, 60, 100, 150, 200 ),
                                        strain=c("PrfA reporter in 10403s sigB mutant",
                                                 "PrfA reporter in 10403s wt")))

# Then, we combine those tests into one data frame and do Holm-Bonferroni
# multiple-comparison correction
bind_rows(data.frame(summary(pairwise_stress_salt$contrasts)),
          data.frame(summary(pairwise_strain_salt$contrasts))) %>%
  mutate(p.adj=p.adjust(p.value,method = "holm")) %>%
  mutate(signif=p.adj<0.05) %>%
  arrange(p.value) -> pairwise_salt

# Clean up the environment
rm(pairwise_stress_salt,
   pairwise_strain_salt)

# This are the means from the model - we will use them later for plotting,
# but they do not contain hypothesis tests
lsm_heat <- lsmeans(m_heat_final,
                    ~ strain + stress.control + medium + growth.phase + time.continuous,
                    data=heat,
                    at=list(time.continuous = c(0, 10, 20, 30, 60, 100, 150, 200 ))) %>%
  summary() %>%
  data.frame() %>%
  mutate(p=plogis(lsmean),
         p.ll=plogis(lower.CL),
         p.ul=plogis(upper.CL))

lsm_salt <- lsmeans(m_salt_final,
                    ~ strain + stress.control + medium + growth.phase + time.continuous,
                    data=salt,
                    at=list(time.continuous = c(0, 10, 20, 30, 60, 100, 150, 200 ))) %>%
  summary() %>%
  data.frame() %>%
  mutate(p=plogis(lsmean),
         p.ll=plogis(lower.CL),
         p.ul=plogis(upper.CL))

##################
# End section
##################

####################################
## Reporter stability
####################################

##################
# TEST SLOPES
# Load data, summarize into slope for each rep, and linear model to slopes
##################

# Read in and average technical replicates
read.csv("data/reporter stability curve.csv",
                      colClasses=c("factor",
                                   "factor",
                                   "factor",
                                   "numeric",
                                   "factor",
                                   "factor",
                                   "numeric",
                                   "numeric",
                                   "numeric")) %>%
  group_by(reporter,gene,strain,time,temperature,replicate) %>%
  summarize(absolute.ct=mean(absolute.ct)) -> stability

stability %>%
  spread(gene,absolute.ct) %>%
  group_by(strain,time,temperature,replicate) %>%
  summarize(delta_ct=(eGFP - RpoB)) -> stability_delta_ct

slopify <- function(y,x) {
  return(coef(lm(y~x))[2])
}

stability %>%
  group_by(reporter,temperature,replicate) %>%
  summarize(slope=slopify(absolute.ct,time)) %>%
  lm(slope~reporter*temperature,data=.) %>%
  summary()

stability %>%
  group_by(reporter,temperature,replicate) %>%
  summarize(slope=slopify(absolute.ct,time)) %$%
  lm(slope~reporter*temperature,data=.) %>%
  lsmeans(~reporter+temperature) -> slopes

# Clean up environment
rm(slopify)

##################
# End section
##################

####################################
## Growth rate
####################################

##################
# TEST GROWTH RATES
##################

# Read in growth curve data
read.csv("data/growth curve.csv",
         col.names = c("strain",
                       "t",
                       "OD600",
                       "run",
                       "well")) %>%
  mutate(LOG10N=log10(OD600)) -> growth

# Function fits Buchanan curve to data and returns mumax
# Note: this is highly sensitive to starting values. It works well for these
# strains, but applying this to other data will require substantial tweaking of
# initial values.
max_rate <- function(growth_curve) {
  best_fit <- nls(buchanan, growth_curve,
                  list(lag=100,
                       mumax=0.009,
                       LOG10N0 = -0.8,
                       LOG10Nmax=0.05))
  return(coef(best_fit)[2])
}

# Passing the grouped dataframes in a funny way because I don't know how to
# make dplyr pass the whole group as a df to a function in summarize
growth %>%
  group_by(strain,run) %>%
  summarize(max_rate=max_rate(data.frame(t=t,LOG10N=LOG10N))) -> growth_rates

# Perform Kruskal-Wallis rank sum test; I'm foregoing an ANOVA model because
# it appears that we may not have homoskedasticity - 10403s looks like it might
# have lower variance than the other strains.
kruskal.test(max_rate~strain,data=growth_rates)

####################################
## qPCR Induction
####################################

##################
# LOAD DATA
# Load data and create appropriate factors
##################

qpcr <- read.csv("data/gene induction data.csv")
qpcr$experiment <- as.factor(qpcr$experiment)
qpcr$time <- as.factor(qpcr$time)
qpcr$group <- paste(qpcr$reporter, qpcr$strain, sep = " ")

##################
# End section
##################


##################
# MODEL FITTING
# Fit full model with three-way interaction
##################

# Fit full model
m_qpcr_full <- lmer(log(fold.change) ~
                      (1|experiment) +
                      reporter*strain*time,
                    data=qpcr,
                    REML=F)

##################
# End section
##################

##################
# LSMEANS POSTHOC
# Here we do post-hoc analysis on the qPCR model
##################

# Create LSM object
lsm_qpcr <- lsmeans(m_qpcr_full,
                    ~ reporter + strain + time)

# Test whether means are > 1 (we specify log(1) because the fold.change is
# log-transformed in the model fitting). The type="response" argument makes
# the function return the fold.change rather than log(fold.change). Store
# the results in a dataframe
summary(lsm_qpcr,
        null=log(1),
        infer=c(T,T),
        type="response",
        side=">") %>%
  data.frame() %>%
  filter(!is.na(p.value)) %>%
  mutate(signif=p.value < 0.05) %>%
  arrange(p.value) -> qpcr_heat_induction

# Test whether hly and prfA induction differs between wt and mutant strains
lsmeans(m_qpcr_full,
        pairwise ~ strain | time + reporter,
        at=list(reporter=c("hly","prfA")),
        type="response")$contrasts %>%
  summary() %>%
  data.frame() %>%
  mutate(signif=p.value < 0.05) %>%
  arrange(p.value) -> qpcr_mutant_wt

##################
# End section
##################
